# Supplementary material for: A Study on the Mechanism of Acetyl Tributyl Citrate-Induced Infertility Toxicity and the Protective Action of Icariin Based on Network Toxicology, Network Pharmacology, Molecular-Docking Technology and Molecular Dynamics Simulation
Source: Int J Mol Sci. 2026 Mar 23;27(6):2918. doi: 10.3390/ijms27062918 (PMC13026823; doi:10.3390/ijms27062918)
Supplement: Supplementary file 1 [file ijms-27-02918-s001.zip]

Archive with 1 entries (1 files):
- ijms-4140100-supplementary.xlsx
