# Supplementary material for: A Study on the Mechanism of Acetyl Tributyl Citrate-Induced Infertility Toxicity and the Protective Action of Icariin Based on Network Toxicology, Network Pharmacology, Molecular-Docking Technology and Molecular Dynamics Simulation
Source: Int J Mol Sci. 2026 Mar 23;27(6):2918. doi: 10.3390/ijms27062918 (PMC13026823; doi:10.3390/ijms27062918)
Supplement: Supplementary file 1 [file ijms-27-02918-s001.zip › ijms-4140100-supplementary.xlsx]

## Sheet: GeneCards-SearchResults
Gene Symbol	Description	Category	Uniprot ID	Gifts	GC Id	Relevance score	GeneCards Link
NR5A1	Nuclear Receptor Subfamily 5 Group A Member 1	Protein Coding	Q13285	62	GC09M124481	43.9192	https://www.genecards.org/cgi-bin/carddisp.pl?gene=NR5A1
CFTR	CF Transmembrane Conductance Regulator	Protein Coding	P13569	66	GC07P117287	39.0889	https://www.genecards.org/cgi-bin/carddisp.pl?gene=CFTR
AR	Androgen Receptor	Protein Coding	P10275	65	GC0XP067544	37.3429	https://www.genecards.org/cgi-bin/carddisp.pl?gene=AR
AURKC	Aurora Kinase C	Protein Coding	Q9UQB9	59	GC19P162760	33.1598	https://www.genecards.org/cgi-bin/carddisp.pl?gene=AURKC
DNAH1	Dynein Axonemal Heavy Chain 1	Protein Coding	Q9P2D7	46	GC03P066973	32.1366	https://www.genecards.org/cgi-bin/carddisp.pl?gene=DNAH1
DPY19L2	Dpy-19 Like 2	Protein Coding	Q6NUT2	48	GC12M063558	28.3388	https://www.genecards.org/cgi-bin/carddisp.pl?gene=DPY19L2
CATSPER2	Cation Channel Sperm Associated 2	Protein Coding	Q96P56	52	GC15M043628	28.1573	https://www.genecards.org/cgi-bin/carddisp.pl?gene=CATSPER2
USP26	Ubiquitin Specific Peptidase 26	Protein Coding	Q9BXU7	48	GC0XM133024	27.9675	https://www.genecards.org/cgi-bin/carddisp.pl?gene=USP26
ZP1	Zona Pellucida Glycoprotein 1	Protein Coding	P60852	52	GC11P060867	27.5546	https://www.genecards.org/cgi-bin/carddisp.pl?gene=ZP1
CFAP251	Cilia And Flagella Associated Protein 251	Protein Coding	Q8TBY9	44	GC12P140676	27.213	https://www.genecards.org/cgi-bin/carddisp.pl?gene=CFAP251
DNAH5	Dynein Axonemal Heavy Chain 5	Protein Coding	Q8TE73	50	GC05M013704	26.7218	https://www.genecards.org/cgi-bin/carddisp.pl?gene=DNAH5
TEX15	Testis Expressed 15, Meiosis And Synapsis Associated	Protein Coding	Q9BXT5	44	GC08M030831	26.5238	https://www.genecards.org/cgi-bin/carddisp.pl?gene=TEX15
CATSPER1	Cation Channel Sperm Associated 1	Protein Coding	Q8NEC5	49	GC11M143017	26.3114	https://www.genecards.org/cgi-bin/carddisp.pl?gene=CATSPER1
DEL15Q15.3	Deafness And Male Infertility	Genetic Locus		5	GC15U901015	26.2975	https://www.genecards.org/cgi-bin/carddisp.pl?gene=DEL15Q15.3
TEX11	Testis Expressed 11	Protein Coding	Q8IYF3	46	GC0XM070786	25.8585	https://www.genecards.org/cgi-bin/carddisp.pl?gene=TEX11
STRC	Stereocilin	Protein Coding	Q7RTU9	46	GC15M043599	25.0921	https://www.genecards.org/cgi-bin/carddisp.pl?gene=STRC
FANCM	FA Complementation Group M	Protein Coding	Q8IYD8	55	GC14P045135	24.8151	https://www.genecards.org/cgi-bin/carddisp.pl?gene=FANCM
SPATA16	Spermatogenesis Associated 16	Protein Coding	Q9BXB7	45	GC03M172889	24.67	https://www.genecards.org/cgi-bin/carddisp.pl?gene=SPATA16
DAZ1	Deleted In Azoospermia 1	Protein Coding	Q9NQZ3	44	GC0YM023129	24.5153	https://www.genecards.org/cgi-bin/carddisp.pl?gene=DAZ1
USP9Y	Ubiquitin Specific Peptidase 9 Y-Linked	Protein Coding	O00507	51	GC0YP012569	24.1928	https://www.genecards.org/cgi-bin/carddisp.pl?gene=USP9Y
ARMC2	Armadillo Repeat Containing 2	Protein Coding	Q8NEN0	46	GC06P108848	24.0709	https://www.genecards.org/cgi-bin/carddisp.pl?gene=ARMC2
MOV10L1	Mov10 Like RNA Helicase 1	Protein Coding	Q9BXT6	49	GC22P097700	23.5919	https://www.genecards.org/cgi-bin/carddisp.pl?gene=MOV10L1
KLHL10	Kelch Like Family Member 10	Protein Coding	Q6JEL2	47	GC17P041835	23.5687	https://www.genecards.org/cgi-bin/carddisp.pl?gene=KLHL10
CFAP43	Cilia And Flagella Associated Protein 43	Protein Coding	Q8NDM7	45	GC10M104129	23.343	https://www.genecards.org/cgi-bin/carddisp.pl?gene=CFAP43
M1AP	Meiosis 1 Associated Protein	Protein Coding	Q8TC57	44	GC02M074557	23.2061	https://www.genecards.org/cgi-bin/carddisp.pl?gene=M1AP
DNAH10	Dynein Axonemal Heavy Chain 10	Protein Coding	Q8IVF4	47	GC12P123762	22.8998	https://www.genecards.org/cgi-bin/carddisp.pl?gene=DNAH10
FKBP6	FKBP Prolyl Isomerase Family Member 6 (Inactive)	Protein Coding	O75344	50	GC07P073328	22.837	https://www.genecards.org/cgi-bin/carddisp.pl?gene=FKBP6
CFAP44	Cilia And Flagella Associated Protein 44	Protein Coding	Q96MT7	44	GC03M113286	22.4897	https://www.genecards.org/cgi-bin/carddisp.pl?gene=CFAP44
PNLDC1	PARN Like Ribonuclease Domain Containing Exonuclease 1	Protein Coding	Q8NA58	49	GC06P192692	22.377	https://www.genecards.org/cgi-bin/carddisp.pl?gene=PNLDC1
MEIOB	Meiosis Specific With OB-Fold	Protein Coding	Q8N635	44	GC16M001833	22.2748	https://www.genecards.org/cgi-bin/carddisp.pl?gene=MEIOB
CFAP69	Cilia And Flagella Associated Protein 69	Protein Coding	A5D8W1	44	GC07P090245	22.2489	https://www.genecards.org/cgi-bin/carddisp.pl?gene=CFAP69
DMRT1	Doublesex And Mab-3 Related Transcription Factor 1	Protein Coding	Q9Y5R6	53	GC09P000831	22.214	https://www.genecards.org/cgi-bin/carddisp.pl?gene=DMRT1
TDRD9	Tudor Domain Containing 9	Protein Coding	Q8NDG6	49	GC14P121546	22.0712	https://www.genecards.org/cgi-bin/carddisp.pl?gene=TDRD9
TEX14	Testis Expressed 14, Intercellular Bridge Forming Factor	Protein Coding	Q8IWB6	52	GC17M058556	21.9961	https://www.genecards.org/cgi-bin/carddisp.pl?gene=TEX14
GNRHR	Gonadotropin Releasing Hormone Receptor	Protein Coding	P30968	59	GC04M067737	21.6814	https://www.genecards.org/cgi-bin/carddisp.pl?gene=GNRHR
SUN5	Sad1 And UNC84 Domain Containing 5	Protein Coding	Q8TC36	47	GC20M032983	21.5664	https://www.genecards.org/cgi-bin/carddisp.pl?gene=SUN5
FSIP2	Fibrous Sheath Interacting Protein 2	Protein Coding	Q5CZC0	43	GC02P185738	21.5365	https://www.genecards.org/cgi-bin/carddisp.pl?gene=FSIP2
SLC26A8	Solute Carrier Family 26 Member 8	Protein Coding	Q96RN1	54	GC06M111710	21.2468	https://www.genecards.org/cgi-bin/carddisp.pl?gene=SLC26A8
TTC29	Tetratricopeptide Repeat Domain 29	Protein Coding	Q8NA56	45	GC04M146706	21.0657	https://www.genecards.org/cgi-bin/carddisp.pl?gene=TTC29
DNHD1	Dynein Heavy Chain Domain 1	Protein Coding	Q96M86	46	GC11P006497	21.0062	https://www.genecards.org/cgi-bin/carddisp.pl?gene=DNHD1
AK7	Adenylate Kinase 7	Protein Coding	Q96M32	49	GC14P096392	20.8748	https://www.genecards.org/cgi-bin/carddisp.pl?gene=AK7
DNAH17	Dynein Axonemal Heavy Chain 17	Protein Coding	Q9UFH2	45	GC17M078423	20.6938	https://www.genecards.org/cgi-bin/carddisp.pl?gene=DNAH17
BRWD1	Bromodomain And WD Repeat Domain Containing 1	Protein Coding	Q9NSI6	52	GC21M039184	20.5705	https://www.genecards.org/cgi-bin/carddisp.pl?gene=BRWD1
SHOC1	Shortage In Chiasmata 1	Protein Coding	Q5VXU9	39	GC09M126941	20.5606	https://www.genecards.org/cgi-bin/carddisp.pl?gene=SHOC1
XRCC2	X-Ray Repair Cross Complementing 2	Protein Coding	O43543	52	GC07M152644	20.5338	https://www.genecards.org/cgi-bin/carddisp.pl?gene=XRCC2
QRICH2	Glutamine Rich 2	Protein Coding	Q9H0J4	43	GC17M076274	20.2631	https://www.genecards.org/cgi-bin/carddisp.pl?gene=QRICH2
ZSWIM7	Zinc Finger SWIM-Type Containing 7	Protein Coding	Q19AV6	42	GC17M100146	20.1681	https://www.genecards.org/cgi-bin/carddisp.pl?gene=ZSWIM7
SYCP3	Synaptonemal Complex Protein 3	Protein Coding	Q8IZU3	55	GC12M101728	20.1172	https://www.genecards.org/cgi-bin/carddisp.pl?gene=SYCP3
PDHA2	Pyruvate Dehydrogenase E1 Subunit Alpha 2	Protein Coding	P29803	55	GC04P095840	20.0045	https://www.genecards.org/cgi-bin/carddisp.pl?gene=PDHA2
CCDC39	Coiled-Coil Domain 39 Molecular Ruler Complex Subunit	Protein Coding	Q9UFE4	47	GC03M180602	19.8742	https://www.genecards.org/cgi-bin/carddisp.pl?gene=CCDC39
NANOS1	Nanos C2HC-Type Zinc Finger 1	Protein Coding	Q8WY41	46	GC10P119029	19.841	https://www.genecards.org/cgi-bin/carddisp.pl?gene=NANOS1
CYP19A1	Cytochrome P450 Family 19 Subfamily A Member 1	Protein Coding	P11511	60	GC15M051208	19.8214	https://www.genecards.org/cgi-bin/carddisp.pl?gene=CYP19A1
PIWIL1	Piwi Like RNA-Mediated Gene Silencing 1	Protein Coding	Q96J94	55	GC12P130337	19.7116	https://www.genecards.org/cgi-bin/carddisp.pl?gene=PIWIL1
MSH5	MutS Homolog 5	Protein Coding	O43196	54	GC06P190721	19.5789	https://www.genecards.org/cgi-bin/carddisp.pl?gene=MSH5
PMFBP1	Polyamine Modulated Factor 1 Binding Protein 1	Protein Coding	Q8TBY8	47	GC16M072112	19.4825	https://www.genecards.org/cgi-bin/carddisp.pl?gene=PMFBP1
SEPTIN12	Septin 12	Protein Coding	Q8IYM1	47	GC16M052354	19.4822	https://www.genecards.org/cgi-bin/carddisp.pl?gene=SEPTIN12
CCDC146	Coiled-Coil Domain Containing 146	Protein Coding	Q8IYE0	44	GC07P077122	19.3011	https://www.genecards.org/cgi-bin/carddisp.pl?gene=CCDC146
MNS1	Meiosis Specific Nuclear Structural 1	Protein Coding	Q8NEH6	47	GC15M056421	19.2452	https://www.genecards.org/cgi-bin/carddisp.pl?gene=MNS1
CFAP65	Cilia And Flagella Associated Protein 65	Protein Coding	Q6ZU64	44	GC02M219003	19.177	https://www.genecards.org/cgi-bin/carddisp.pl?gene=CFAP65
DNAH6	Dynein Axonemal Heavy Chain 6	Protein Coding	Q9C0G6	45	GC02P084459	19.1253	https://www.genecards.org/cgi-bin/carddisp.pl?gene=DNAH6
DAZL	Deleted In Azoospermia Like	Protein Coding	Q92904	52	GC03M016586	19.05	https://www.genecards.org/cgi-bin/carddisp.pl?gene=DAZL
TUBB8	Tubulin Beta 8 Class VIII	Protein Coding	Q3ZCM7	49	GC10M000048	19.0015	https://www.genecards.org/cgi-bin/carddisp.pl?gene=TUBB8
ZMYND15	Zinc Finger MYND-Type Containing 15	Protein Coding	Q9H091	44	GC17P164014	18.9369	https://www.genecards.org/cgi-bin/carddisp.pl?gene=ZMYND15
SPEF2	Sperm Flagellar 2	Protein Coding	Q9C093	47	GC05P035687	18.8745	https://www.genecards.org/cgi-bin/carddisp.pl?gene=SPEF2
DRC1	Dynein Regulatory Complex Subunit 1	Protein Coding	Q96MC2	45	GC02P026401	18.8485	https://www.genecards.org/cgi-bin/carddisp.pl?gene=DRC1
ZP3	Zona Pellucida Glycoprotein 3	Protein Coding	P21754	54	GC07P097958	18.7589	https://www.genecards.org/cgi-bin/carddisp.pl?gene=ZP3
NPHP4	Nephrocystin 4	Protein Coding	O75161	52	GC01M023449	18.6253	https://www.genecards.org/cgi-bin/carddisp.pl?gene=NPHP4
SPAG1	Sperm Associated Antigen 1	Protein Coding	Q07617	52	GC08P100157	18.5301	https://www.genecards.org/cgi-bin/carddisp.pl?gene=SPAG1
AKAP3	A-Kinase Anchoring Protein 3	Protein Coding	O75969	50	GC12M036845	18.4506	https://www.genecards.org/cgi-bin/carddisp.pl?gene=AKAP3
SPINK2	Serine Peptidase Inhibitor Kazal Type 2	Protein Coding	P20155	51	GC04M056809	18.45	https://www.genecards.org/cgi-bin/carddisp.pl?gene=SPINK2
GALNTL5	Polypeptide N-Acetylgalactosaminyltransferase Like 5	Protein Coding	Q7Z4T8	50	GC07P151956	18.2302	https://www.genecards.org/cgi-bin/carddisp.pl?gene=GALNTL5
CFAP61	Cilia And Flagella Associated Protein 61	Protein Coding	Q8NHU2	45	GC20P020052	18.2059	https://www.genecards.org/cgi-bin/carddisp.pl?gene=CFAP61
STAG3	STAG3 Cohesin Complex Component	Protein Coding	Q9UJ98	55	GC07P100177	17.945	https://www.genecards.org/cgi-bin/carddisp.pl?gene=STAG3
AMH	Anti-Mullerian Hormone	Protein Coding	P03971	56	GC19P161006	17.7688	https://www.genecards.org/cgi-bin/carddisp.pl?gene=AMH
ODAD2	Outer Dynein Arm Docking Complex Subunit 2	Protein Coding	Q5T2S8	47	GC10M028623	17.711	https://www.genecards.org/cgi-bin/carddisp.pl?gene=ODAD2
SYCP2	Synaptonemal Complex Protein 2	Protein Coding	Q9BX26	49	GC20M059863	17.7014	https://www.genecards.org/cgi-bin/carddisp.pl?gene=SYCP2
FBXO43	F-Box Protein 43	Protein Coding	Q4G163	46	GC08M100133	17.6165	https://www.genecards.org/cgi-bin/carddisp.pl?gene=FBXO43
CDC14A	Cell Division Cycle 14A	Protein Coding	Q9UNH5	53	GC01P100332	17.6099	https://www.genecards.org/cgi-bin/carddisp.pl?gene=CDC14A
DAZ4	Deleted In Azoospermia 4	Protein Coding	Q86SG3	38	GC0YP024833	17.5857	https://www.genecards.org/cgi-bin/carddisp.pl?gene=DAZ4
LHCGR	Luteinizing Hormone/Choriogonadotropin Receptor	Protein Coding	P22888	59	GC02M048686	17.5496	https://www.genecards.org/cgi-bin/carddisp.pl?gene=LHCGR
CFAP47	Cilia And Flagella Associated Protein 47	Protein Coding	Q6ZTR5	40	GC0XP035919	17.5261	https://www.genecards.org/cgi-bin/carddisp.pl?gene=CFAP47
TSGA10	Testis Specific 10	Protein Coding	Q9BZW7	45	GC02M098997	17.5215	https://www.genecards.org/cgi-bin/carddisp.pl?gene=TSGA10
PROKR2	Prokineticin Receptor 2	Protein Coding	Q8NFJ6	53	GC20M010899	17.478	https://www.genecards.org/cgi-bin/carddisp.pl?gene=PROKR2
IFT74	Intraflagellar Transport 74	Protein Coding	Q96LB3	48	GC09P026947	17.4091	https://www.genecards.org/cgi-bin/carddisp.pl?gene=IFT74
SOHLH1	Spermatogenesis And Oogenesis Specific Basic Helix-Loop-Helix 1	Protein Coding	Q5JUK2	45	GC09M135693	17.3109	https://www.genecards.org/cgi-bin/carddisp.pl?gene=SOHLH1
ZP2	Zona Pellucida Glycoprotein 2	Protein Coding	Q05996	50	GC16M052815	17.2982	https://www.genecards.org/cgi-bin/carddisp.pl?gene=ZP2
PABPC1L	Poly(A) Binding Protein Cytoplasmic 1 Like	Protein Coding	Q4VXU2	46	GC20P044910	17.1932	https://www.genecards.org/cgi-bin/carddisp.pl?gene=PABPC1L
FSHR	Follicle Stimulating Hormone Receptor	Protein Coding	P23945	59	GC02M048962	16.8889	https://www.genecards.org/cgi-bin/carddisp.pl?gene=FSHR
SPAG17	Sperm Associated Antigen 17	Protein Coding	Q6Q759	46	GC01M117953	16.8535	https://www.genecards.org/cgi-bin/carddisp.pl?gene=SPAG17
GCNA	Germ Cell Nuclear Acidic Peptidase	Protein Coding	Q96QF7	40	GC0XP071578	16.7516	https://www.genecards.org/cgi-bin/carddisp.pl?gene=GCNA
HORMAD1	HORMA Domain Containing 1	Protein Coding	Q86X24	46	GC01M168461	16.7239	https://www.genecards.org/cgi-bin/carddisp.pl?gene=HORMAD1
SRY	Sex Determining Region Y	Protein Coding	Q05066	50	GC0YM002698	16.5798	https://www.genecards.org/cgi-bin/carddisp.pl?gene=SRY
ACTL9	Actin Like 9	Protein Coding	Q8TC94	42	GC19M008697	16.5288	https://www.genecards.org/cgi-bin/carddisp.pl?gene=ACTL9
ZPBP	Zona Pellucida Binding Protein	Protein Coding	Q9BS86	50	GC07M049850	16.5255	https://www.genecards.org/cgi-bin/carddisp.pl?gene=ZPBP
TTC21A	Tetratricopeptide Repeat Domain 21A	Protein Coding	Q8NDW8	46	GC03P039107	16.5016	https://www.genecards.org/cgi-bin/carddisp.pl?gene=TTC21A
PLCZ1	Phospholipase C Zeta 1	Protein Coding	Q86YW0	52	GC12M037144	16.2366	https://www.genecards.org/cgi-bin/carddisp.pl?gene=PLCZ1
PATL2	PAT1 Homolog 2	Protein Coding	C9JE40	41	GC15M044665	16.1926	https://www.genecards.org/cgi-bin/carddisp.pl?gene=PATL2
TDRD12	Tudor Domain Containing 12	Protein Coding	Q587J7	38	GC19P032719	16.0759	https://www.genecards.org/cgi-bin/carddisp.pl?gene=TDRD12
TERB1	Telomere Repeat Binding Bouquet Formation Protein 1	Protein Coding	Q8NA31	42	GC16M067895	15.9953	https://www.genecards.org/cgi-bin/carddisp.pl?gene=TERB1
CFAP70	Cilia And Flagella Associated Protein 70	Protein Coding	Q5T0N1	43	GC10M073253	15.9819	https://www.genecards.org/cgi-bin/carddisp.pl?gene=CFAP70
DAZ2	Deleted In Azoospermia 2	Protein Coding	Q13117	38	GC0YP023221	15.9572	https://www.genecards.org/cgi-bin/carddisp.pl?gene=DAZ2
CLDN2	Claudin 2	Protein Coding	P57739	53	GC0XP106900	15.9338	https://www.genecards.org/cgi-bin/carddisp.pl?gene=CLDN2
FSHB	Follicle Stimulating Hormone Subunit Beta	Protein Coding	P01225	56	GC11P030210	15.9277	https://www.genecards.org/cgi-bin/carddisp.pl?gene=FSHB
GGN	Gametogenetin	Protein Coding	Q86UU5	43	GC19M112486	15.8901	https://www.genecards.org/cgi-bin/carddisp.pl?gene=GGN
CFAP91	Cilia And Flagella Associated Protein 91	Protein Coding	Q7Z4T9	43	GC03P119705	15.8712	https://www.genecards.org/cgi-bin/carddisp.pl?gene=CFAP91
PICK1	Protein Interacting With PRKCA 1	Protein Coding	Q9NRD5	56	GC22P038056	15.8041	https://www.genecards.org/cgi-bin/carddisp.pl?gene=PICK1
CFTR-AS1	CFTR Antisense RNA 1	RNA Gene		20	GC07M117542	15.7924	https://www.genecards.org/cgi-bin/carddisp.pl?gene=CFTR-AS1
GNRH1	Gonadotropin Releasing Hormone 1	Protein Coding	P01148	53	GC08M025419	15.7754	https://www.genecards.org/cgi-bin/carddisp.pl?gene=GNRH1
MTHFR	Methylenetetrahydrofolate Reductase	Protein Coding	P42898	61	GC01M011785	15.7684	https://www.genecards.org/cgi-bin/carddisp.pl?gene=MTHFR
AKAP4	A-Kinase Anchoring Protein 4	Protein Coding	Q5JQC9	49	GC0XM050190	15.7293	https://www.genecards.org/cgi-bin/carddisp.pl?gene=AKAP4
DAZ3	Deleted In Azoospermia 3	Protein Coding	Q9NR90	37	GC0YM024763	15.5782	https://www.genecards.org/cgi-bin/carddisp.pl?gene=DAZ3
ESR1	Estrogen Receptor 1	Protein Coding	P03372	68	GC06P151656	15.5001	https://www.genecards.org/cgi-bin/carddisp.pl?gene=ESR1
ARMC12	Armadillo Repeat Containing 12	Protein Coding	Q5T9G4	45	GC06P190824	15.3631	https://www.genecards.org/cgi-bin/carddisp.pl?gene=ARMC12
MAEL	Maelstrom Spermatogenic Transposon Silencer	Protein Coding	Q96JY0	44	GC01P180499	15.2536	https://www.genecards.org/cgi-bin/carddisp.pl?gene=MAEL
DDX3Y	DEAD-Box Helicase 3 Y-Linked	Protein Coding	O15523	52	GC0YP012903	15.1738	https://www.genecards.org/cgi-bin/carddisp.pl?gene=DDX3Y
PDCL2	Phosducin Like 2	Protein Coding	Q8N4E4	44	GC04M055556	15.0577	https://www.genecards.org/cgi-bin/carddisp.pl?gene=PDCL2
SYCE1	Synaptonemal Complex Central Element Protein 1	Protein Coding	Q8N0S2	49	GC10M133553	15.0414	https://www.genecards.org/cgi-bin/carddisp.pl?gene=SYCE1
WEE2	WEE2 Oocyte Meiosis Inhibiting Kinase	Protein Coding	P0C1S8	49	GC07P141708	14.9492	https://www.genecards.org/cgi-bin/carddisp.pl?gene=WEE2
GATA4	GATA Binding Protein 4	Protein Coding	P43694	62	GC08P011676	14.8837	https://www.genecards.org/cgi-bin/carddisp.pl?gene=GATA4
TAC3	Tachykinin Precursor 3	Protein Coding	Q9UHF0	54	GC12M060719	14.8512	https://www.genecards.org/cgi-bin/carddisp.pl?gene=TAC3
CATSPERT	Catsper Channel Auxiliary Subunit Tau	Protein Coding	Q53TS8	42	GC02M201801	14.8337	https://www.genecards.org/cgi-bin/carddisp.pl?gene=CATSPERT
LHB	Luteinizing Hormone Subunit Beta	Protein Coding	P01229	52	GC19M049015	14.7606	https://www.genecards.org/cgi-bin/carddisp.pl?gene=LHB
LOC109504725	Androgen Receptor Repeat Instability Region	Functional Element		9	GC0XP067546	14.7142	https://www.genecards.org/cgi-bin/carddisp.pl?gene=LOC109504725
CEP19	Centrosomal Protein 19	Protein Coding	Q96LK0	44	GC03M196706	14.6684	https://www.genecards.org/cgi-bin/carddisp.pl?gene=CEP19
TLE6	TLE Family Member 6, Subcortical Maternal Complex Member	Protein Coding	Q9H808	46	GC19P161037	14.6357	https://www.genecards.org/cgi-bin/carddisp.pl?gene=TLE6
RPL10L	Ribosomal Protein L10 Like	Protein Coding	Q96L21	47	GC14M046651	14.5399	https://www.genecards.org/cgi-bin/carddisp.pl?gene=RPL10L
GPAT2	Glycerol-3-Phosphate Acyltransferase 2, Mitochondrial	Protein Coding	Q6NUI2	44	GC02M102603	14.5389	https://www.genecards.org/cgi-bin/carddisp.pl?gene=GPAT2
DNAH11	Dynein Axonemal Heavy Chain 11	Protein Coding	Q96DT5	55	GC07P021543	14.4846	https://www.genecards.org/cgi-bin/carddisp.pl?gene=DNAH11
PLD6	Phospholipase D Family Member 6	Protein Coding	Q8N2A8	45	GC17M100197	14.4838	https://www.genecards.org/cgi-bin/carddisp.pl?gene=PLD6
CFAP52	Cilia And Flagella Associated Protein 52	Protein Coding	Q8N1V2	44	GC17P009576	14.361	https://www.genecards.org/cgi-bin/carddisp.pl?gene=CFAP52
LOC130056949	ATAC-STARR-Seq Lymphoblastoid Active Region 9317	Functional Element		5	GC15P206648	14.3244	https://www.genecards.org/cgi-bin/carddisp.pl?gene=LOC130056949
C14orf39	Chromosome 14 Open Reading Frame 39	Protein Coding	Q8N1H7	44	GC14M060396	14.2748	https://www.genecards.org/cgi-bin/carddisp.pl?gene=C14orf39
RNF212	Ring Finger Protein 212	Protein Coding	Q495C1	47	GC04M006551	14.2284	https://www.genecards.org/cgi-bin/carddisp.pl?gene=RNF212
PROK2	Prokineticin 2	Protein Coding	Q9HC23	52	GC03M071771	14.1976	https://www.genecards.org/cgi-bin/carddisp.pl?gene=PROK2
LOC111674472	DNase I Hypersensitive Sites In Introns 16 And 17a Of CFTR	Functional Element		10	GC07P117607	14.1531	https://www.genecards.org/cgi-bin/carddisp.pl?gene=LOC111674472
CCDC40	Coiled-Coil Domain 40 Molecular Ruler Complex Subunit	Protein Coding	Q4G0X9	48	GC17P166120	14.1014	https://www.genecards.org/cgi-bin/carddisp.pl?gene=CCDC40
TDRD1	Tudor Domain Containing 1	Protein Coding	Q9BXT4	46	GC10P129456	14.0684	https://www.genecards.org/cgi-bin/carddisp.pl?gene=TDRD1
KASH5	KASH Domain Containing 5	Protein Coding	Q8N6L0	44	GC19P162426	13.9779	https://www.genecards.org/cgi-bin/carddisp.pl?gene=KASH5
GTSF1	Gametocyte Specific Factor 1	Protein Coding	Q8WW33	45	GC12M054455	13.924	https://www.genecards.org/cgi-bin/carddisp.pl?gene=GTSF1
SEPTIN4	Septin 4	Protein Coding	O43236	52	GC17M101464	13.8762	https://www.genecards.org/cgi-bin/carddisp.pl?gene=SEPTIN4
PANX1	Pannexin 1	Protein Coding	Q96RD7	58	GC11P094128	13.8592	https://www.genecards.org/cgi-bin/carddisp.pl?gene=PANX1
SSX1	SSX Family Member 1	Protein Coding	Q16384	43	GC0XP061641	13.815	https://www.genecards.org/cgi-bin/carddisp.pl?gene=SSX1
DNAH8	Dynein Axonemal Heavy Chain 8	Protein Coding	Q96JB1	49	GC06P190852	13.8048	https://www.genecards.org/cgi-bin/carddisp.pl?gene=DNAH8
ACTL7A	Actin Like 7A	Protein Coding	Q9Y615	47	GC09P108862	13.7668	https://www.genecards.org/cgi-bin/carddisp.pl?gene=ACTL7A
GOPC	Golgi Associated PDZ And Coiled-Coil Motif Containing	Protein Coding	Q9HD26	52	GC06M117560	13.7057	https://www.genecards.org/cgi-bin/carddisp.pl?gene=GOPC
ACR	Acrosin	Protein Coding	P10323	53	GC22P050738	13.7004	https://www.genecards.org/cgi-bin/carddisp.pl?gene=ACR
CT55	Cancer/Testis Antigen 55	Protein Coding	Q8WUE5	39	GC0XM135156	13.6629	https://www.genecards.org/cgi-bin/carddisp.pl?gene=CT55
HOXD13	Homeobox D13	Protein Coding	P35453	53	GC02P176092	13.4958	https://www.genecards.org/cgi-bin/carddisp.pl?gene=HOXD13
CCDC34	Coiled-Coil Domain Containing 34	Protein Coding	Q96HJ3	43	GC11M027327	13.3972	https://www.genecards.org/cgi-bin/carddisp.pl?gene=CCDC34
WT1	WT1 Transcription Factor	Protein Coding	P19544	60	GC11M032365	13.3028	https://www.genecards.org/cgi-bin/carddisp.pl?gene=WT1
DNAAF11	Dynein Axonemal Assembly Factor 11	Protein Coding	Q86X45	47	GC08M138114	13.2941	https://www.genecards.org/cgi-bin/carddisp.pl?gene=DNAAF11
TAF4B	TATA-Box Binding Protein Associated Factor 4b	Protein Coding	Q92750	52	GC18P026226	13.2878	https://www.genecards.org/cgi-bin/carddisp.pl?gene=TAF4B
NXT2	Nuclear Transport Factor 2 Like Export Factor 2	Protein Coding	Q9NPJ8	45	GC0XP109535	13.2445	https://www.genecards.org/cgi-bin/carddisp.pl?gene=NXT2
GPR84-AS1	GPR84, ZNF385A, ITGA5 And GTSF1 Antisense RNA 1	RNA Gene		17	GC12P082547	13.2445	https://www.genecards.org/cgi-bin/carddisp.pl?gene=GPR84-AS1
SOX8	SRY-Box Transcription Factor 8	Protein Coding	P57073	51	GC16P000981	13.2015	https://www.genecards.org/cgi-bin/carddisp.pl?gene=SOX8
DNAI1	Dynein Axonemal Intermediate Chain 1	Protein Coding	Q9UI46	54	GC09P034457	13.1903	https://www.genecards.org/cgi-bin/carddisp.pl?gene=DNAI1
CFAP45	Cilia And Flagella Associated Protein 45	Protein Coding	Q9UL16	43	GC01M168786	13.1502	https://www.genecards.org/cgi-bin/carddisp.pl?gene=CFAP45
LEP	Leptin	Protein Coding	P41159	59	GC07P128241	13.1168	https://www.genecards.org/cgi-bin/carddisp.pl?gene=LEP
SOX30	SRY-Box Transcription Factor 30	Protein Coding	O94993	47	GC05M157624	13.1117	https://www.genecards.org/cgi-bin/carddisp.pl?gene=SOX30
DNAH7	Dynein Axonemal Heavy Chain 7	Protein Coding	Q8WXX0	46	GC02M195737	13.0006	https://www.genecards.org/cgi-bin/carddisp.pl?gene=DNAH7
DNAJB13	DnaJ Heat Shock Protein Family (Hsp40) Member B13	Protein Coding	P59910	47	GC11P115425	12.9971	https://www.genecards.org/cgi-bin/carddisp.pl?gene=DNAJB13
CHD7	Chromodomain Helicase DNA Binding Protein 7	Protein Coding	Q9P2D1	57	GC08P060678	12.9907	https://www.genecards.org/cgi-bin/carddisp.pl?gene=CHD7
SPACA1	Sperm Acrosome Associated 1	Protein Coding	Q9HBV2	47	GC06P191299	12.9625	https://www.genecards.org/cgi-bin/carddisp.pl?gene=SPACA1
MSH4	MutS Homolog 4	Protein Coding	O15457	50	GC01P075796	12.9219	https://www.genecards.org/cgi-bin/carddisp.pl?gene=MSH4
C1orf146	Chromosome 1 Open Reading Frame 146	Protein Coding	Q5VVC0	36	GC01P092217	12.898	https://www.genecards.org/cgi-bin/carddisp.pl?gene=C1orf146
PRM2	Protamine 2	Protein Coding	P04554	47	GC16M052502	12.8731	https://www.genecards.org/cgi-bin/carddisp.pl?gene=PRM2
NXF3	Nuclear RNA Export Factor 3	Protein Coding	Q9H4D5	46	GC0XM103075	12.7267	https://www.genecards.org/cgi-bin/carddisp.pl?gene=NXF3
CATSPERB	Catsper Channel Auxiliary Subunit Beta	Protein Coding	Q9H7T0	43	GC14M091580	12.7267	https://www.genecards.org/cgi-bin/carddisp.pl?gene=CATSPERB
NR0B1	Nuclear Receptor Subfamily 0 Group B Member 1	Protein Coding	P51843	59	GC0XM030304	12.7224	https://www.genecards.org/cgi-bin/carddisp.pl?gene=NR0B1
TERB2	Telomere Repeat Binding Bouquet Formation Protein 2	Protein Coding	Q8NHR7	42	GC15P201738	12.7065	https://www.genecards.org/cgi-bin/carddisp.pl?gene=TERB2
DHX37	DEAH-Box Helicase 37	Protein Coding	Q8IY37	47	GC12M124946	12.6504	https://www.genecards.org/cgi-bin/carddisp.pl?gene=DHX37
ZFP36L2	ZFP36 Ring Finger Protein Like 2	Protein Coding	P47974	52	GC02M043222	12.6229	https://www.genecards.org/cgi-bin/carddisp.pl?gene=ZFP36L2
TEX9	Testis Expressed 9	Protein Coding	Q8N6V9	39	GC15P201979	12.4568	https://www.genecards.org/cgi-bin/carddisp.pl?gene=TEX9
FGFR1	Fibroblast Growth Factor Receptor 1	Protein Coding	P11362	68	GC08M038400	12.3701	https://www.genecards.org/cgi-bin/carddisp.pl?gene=FGFR1
SHBG	Sex Hormone Binding Globulin	Protein Coding	P04278	55	GC17P007613	12.3057	https://www.genecards.org/cgi-bin/carddisp.pl?gene=SHBG
PGR	Progesterone Receptor	Protein Coding	P06401	62	GC11M143573	12.284	https://www.genecards.org/cgi-bin/carddisp.pl?gene=PGR
BRDT	Bromodomain Testis Associated	Protein Coding	Q58F21	56	GC01P091949	12.2274	https://www.genecards.org/cgi-bin/carddisp.pl?gene=BRDT
PRL	Prolactin	Protein Coding	P01236	56	GC06M022287	12.2081	https://www.genecards.org/cgi-bin/carddisp.pl?gene=PRL
TRIP13	Thyroid Hormone Receptor Interactor 13	Protein Coding	Q15645	53	GC05P000892	12.1757	https://www.genecards.org/cgi-bin/carddisp.pl?gene=TRIP13
ADGRG2	Adhesion G Protein-Coupled Receptor G2	Protein Coding	Q8IZP9	49	GC0XM018989	12.1614	https://www.genecards.org/cgi-bin/carddisp.pl?gene=ADGRG2
FGF8	Fibroblast Growth Factor 8	Protein Coding	P55075	60	GC10M101770	12.0884	https://www.genecards.org/cgi-bin/carddisp.pl?gene=FGF8
PRM1	Protamine 1	Protein Coding	P04553	43	GC16M052505	12.0631	https://www.genecards.org/cgi-bin/carddisp.pl?gene=PRM1
TGFB1	Transforming Growth Factor Beta 1	Protein Coding	P01137	65	GC19M041301	12.0352	https://www.genecards.org/cgi-bin/carddisp.pl?gene=TGFB1
AMHR2	Anti-Mullerian Hormone Receptor Type 2	Protein Coding	Q16671	59	GC12P053423	11.9614	https://www.genecards.org/cgi-bin/carddisp.pl?gene=AMHR2
ESR2	Estrogen Receptor 2	Protein Coding	Q92731	61	GC14M064084	11.9091	https://www.genecards.org/cgi-bin/carddisp.pl?gene=ESR2
CATIP	Ciliogenesis Associated TTC17 Interacting Protein	Protein Coding	Q7Z7H3	40	GC02P218356	11.8831	https://www.genecards.org/cgi-bin/carddisp.pl?gene=CATIP
RSPH3	Radial Spoke Head 3	Protein Coding	Q86UC2	47	GC06M158962	11.8386	https://www.genecards.org/cgi-bin/carddisp.pl?gene=RSPH3
CGA	Glycoprotein Hormones, Alpha Polypeptide	Protein Coding	P01215	57	GC06M087085	11.7771	https://www.genecards.org/cgi-bin/carddisp.pl?gene=CGA
ODAD1	Outer Dynein Arm Docking Complex Subunit 1	Protein Coding	Q96M63	45	GC19M112763	11.7705	https://www.genecards.org/cgi-bin/carddisp.pl?gene=ODAD1
PTPN11	Protein Tyrosine Phosphatase Non-Receptor Type 11	Protein Coding	Q06124	67	GC12P112418	11.7526	https://www.genecards.org/cgi-bin/carddisp.pl?gene=PTPN11
KISS1	KiSS-1 Metastasis Suppressor	Protein Coding	Q15726	53	GC01M204190	11.7254	https://www.genecards.org/cgi-bin/carddisp.pl?gene=KISS1
INSL3	Insulin Like 3	Protein Coding	P51460	52	GC19M017816	11.605	https://www.genecards.org/cgi-bin/carddisp.pl?gene=INSL3
GSTM1	Glutathione S-Transferase Mu 1	Protein Coding	P09488	56	GC01P109687	11.5961	https://www.genecards.org/cgi-bin/carddisp.pl?gene=GSTM1
DMC1	DNA Meiotic Recombinase 1	Protein Coding	Q14565	53	GC22M088431	11.5599	https://www.genecards.org/cgi-bin/carddisp.pl?gene=DMC1
ZMYND10	Zinc Finger MYND-Type Containing 10	Protein Coding	O75800	50	GC03M055104	11.5118	https://www.genecards.org/cgi-bin/carddisp.pl?gene=ZMYND10
CYP17A1	Cytochrome P450 Family 17 Subfamily A Member 1	Protein Coding	P05093	62	GC10M102830	11.4368	https://www.genecards.org/cgi-bin/carddisp.pl?gene=CYP17A1
CHEK1	Checkpoint Kinase 1	Protein Coding	O14757	66	GC11P125625	11.3748	https://www.genecards.org/cgi-bin/carddisp.pl?gene=CHEK1
RUVBL2	RuvB Like AAA ATPase 2	Protein Coding	Q9Y230	57	GC19P048993	11.2551	https://www.genecards.org/cgi-bin/carddisp.pl?gene=RUVBL2
RBMY1A1	RNA Binding Motif Protein Y-Linked Family 1 Member A1	Protein Coding	P0DJD3	42	GC0YP021534	11.2388	https://www.genecards.org/cgi-bin/carddisp.pl?gene=RBMY1A1
DNAAF2	Dynein Axonemal Assembly Factor 2	Protein Coding	Q9NVR5	47	GC14M049625	11.2152	https://www.genecards.org/cgi-bin/carddisp.pl?gene=DNAAF2
RSPH9	Radial Spoke Head Component 9	Protein Coding	Q9H1X1	49	GC06P190889	11.1937	https://www.genecards.org/cgi-bin/carddisp.pl?gene=RSPH9
DNALI1	Dynein Axonemal Light Intermediate Chain 1	Protein Coding	O14645	50	GC01P085050	11.1692	https://www.genecards.org/cgi-bin/carddisp.pl?gene=DNALI1
IL6	Interleukin 6	Protein Coding	P05231	63	GC07P022725	11.1582	https://www.genecards.org/cgi-bin/carddisp.pl?gene=IL6
DNAAF6	Dynein Axonemal Assembly Factor 6	Protein Coding	Q9NQM4	40	GC0XP107207	11.1486	https://www.genecards.org/cgi-bin/carddisp.pl?gene=DNAAF6
TSPY1	Testis Specific Protein Y-Linked 1	Protein Coding	Q01534	43	GC0YP009469	11.1189	https://www.genecards.org/cgi-bin/carddisp.pl?gene=TSPY1
CCIN	Calicin	Protein Coding	Q13939	46	GC09P036169	11.0495	https://www.genecards.org/cgi-bin/carddisp.pl?gene=CCIN
IQCN	IQ Motif Containing N	Protein Coding	Q9H0B3	43	GC19M018257	10.9936	https://www.genecards.org/cgi-bin/carddisp.pl?gene=IQCN
SOX9	SRY-Box Transcription Factor 9	Protein Coding	P48436	57	GC17P072121	10.8873	https://www.genecards.org/cgi-bin/carddisp.pl?gene=SOX9
FMR1	Fragile X Messenger Ribonucleoprotein 1	Protein Coding	Q06787	57	GC0XP148000	10.8781	https://www.genecards.org/cgi-bin/carddisp.pl?gene=FMR1
LZTR1	Leucine Zipper Like Post Translational Regulator 1	Protein Coding	Q8N653	55	GC22P096832	10.8777	https://www.genecards.org/cgi-bin/carddisp.pl?gene=LZTR1
LRRC23	Leucine Rich Repeat Containing 23	Protein Coding	Q53EV4	46	GC12P080286	10.8528	https://www.genecards.org/cgi-bin/carddisp.pl?gene=LRRC23
LEFTY2	Left-Right Determination Factor 2	Protein Coding	O00292	56	GC01M227886	10.8271	https://www.genecards.org/cgi-bin/carddisp.pl?gene=LEFTY2
LOC111674477	CFTR Intron 23 Enhancer	Functional Element		10	GC07P117665	10.7571	https://www.genecards.org/cgi-bin/carddisp.pl?gene=LOC111674477
HYDIN	HYDIN Axonemal Central Pair Apparatus Protein	Protein Coding	Q4G0P3	50	GC16M076179	10.7065	https://www.genecards.org/cgi-bin/carddisp.pl?gene=HYDIN
FOXL2	Forkhead Box L2	Protein Coding	P58012	55	GC03M138944	10.7059	https://www.genecards.org/cgi-bin/carddisp.pl?gene=FOXL2
KCNU1	Potassium Calcium-Activated Channel Subfamily U Member 1	Protein Coding	A8MYU2	50	GC08P036784	10.699	https://www.genecards.org/cgi-bin/carddisp.pl?gene=KCNU1
CCNO	Cyclin O	Protein Coding	P22674	53	GC05M055231	10.6566	https://www.genecards.org/cgi-bin/carddisp.pl?gene=CCNO
RSPH1	Radial Spoke Head Component 1	Protein Coding	Q8WYR4	50	GC21M042472	10.4573	https://www.genecards.org/cgi-bin/carddisp.pl?gene=RSPH1
ATRX	ATRX Chromatin Remodeler	Protein Coding	P46100	59	GC0XM077504	10.455	https://www.genecards.org/cgi-bin/carddisp.pl?gene=ATRX
ANOS1	Anosmin 1	Protein Coding	P23352	52	GC0XM008528	10.437	https://www.genecards.org/cgi-bin/carddisp.pl?gene=ANOS1
HESX1	HESX Homeobox 1	Protein Coding	Q9UBX0	49	GC03M057207	10.3937	https://www.genecards.org/cgi-bin/carddisp.pl?gene=HESX1
DNAAF19	Dynein Axonemal Assembly Factor 19	Protein Coding	Q8IW40	44	GC17P166231	10.3622	https://www.genecards.org/cgi-bin/carddisp.pl?gene=DNAAF19
LEPR	Leptin Receptor	Protein Coding	P48357	62	GC01P086456	10.3219	https://www.genecards.org/cgi-bin/carddisp.pl?gene=LEPR
DNAH2	Dynein Axonemal Heavy Chain 2	Protein Coding	Q9P225	47	GC17P007717	10.2782	https://www.genecards.org/cgi-bin/carddisp.pl?gene=DNAH2
TNF	Tumor Necrosis Factor	Protein Coding	P01375	63	GC06P190708	10.2514	https://www.genecards.org/cgi-bin/carddisp.pl?gene=TNF
RSPH4A	Radial Spoke Head Component 4A	Protein Coding	Q5TD94	49	GC06P116616	10.2156	https://www.genecards.org/cgi-bin/carddisp.pl?gene=RSPH4A
TP53	Tumor Protein P53	Protein Coding	P04637	66	GC17M007661	10.212	https://www.genecards.org/cgi-bin/carddisp.pl?gene=TP53
CDC20	Cell Division Cycle 20	Protein Coding	Q12834	57	GC01P043358	10.1903	https://www.genecards.org/cgi-bin/carddisp.pl?gene=CDC20
NLRP5	NLR Family Pyrin Domain Containing 5	Protein Coding	P59047	52	GC19P162717	10.1138	https://www.genecards.org/cgi-bin/carddisp.pl?gene=NLRP5
REC114	REC114 Meiotic Recombination Protein	Protein Coding	Q7Z4M0	42	GC15P073443	10.1087	https://www.genecards.org/cgi-bin/carddisp.pl?gene=REC114
CYP21A2	Cytochrome P450 Family 21 Subfamily A Member 2	Protein Coding	P08686	55	GC06P190730	10.0816	https://www.genecards.org/cgi-bin/carddisp.pl?gene=CYP21A2
CCDC62	Coiled-Coil Domain Containing 62	Protein Coding	Q6P9F0	47	GC12P122774	10.0515	https://www.genecards.org/cgi-bin/carddisp.pl?gene=CCDC62
INHA	Inhibin Subunit Alpha	Protein Coding	P05111	57	GC02P219569	10.0267	https://www.genecards.org/cgi-bin/carddisp.pl?gene=INHA
DDX25	DEAD-Box Helicase 25	Protein Coding	Q9UHL0	49	GC11P125903	10.0079	https://www.genecards.org/cgi-bin/carddisp.pl?gene=DDX25
DDX4	DEAD-Box Helicase 4	Protein Coding	Q9NQI0	54	GC05P055738	9.948	https://www.genecards.org/cgi-bin/carddisp.pl?gene=DDX4
DNAAF3	Dynein Axonemal Assembly Factor 3	Protein Coding	Q8N9W5	47	GC19M055158	9.94761	https://www.genecards.org/cgi-bin/carddisp.pl?gene=DNAAF3
LOC129937328	ATAC-STARR-Seq Lymphoblastoid Active Region 20324	Functional Element		5	GC03P119706	9.92373	https://www.genecards.org/cgi-bin/carddisp.pl?gene=LOC129937328
DNAI2	Dynein Axonemal Intermediate Chain 2	Protein Coding	Q9GZS0	50	GC17P074274	9.92085	https://www.genecards.org/cgi-bin/carddisp.pl?gene=DNAI2
TEKT3	Tektin 3	Protein Coding	Q9BXF9	50	GC17M015303	9.90262	https://www.genecards.org/cgi-bin/carddisp.pl?gene=TEKT3
INS	Insulin	Protein Coding	P01308	60	GC11M002159	9.90006	https://www.genecards.org/cgi-bin/carddisp.pl?gene=INS
MOS	MOS Proto-Oncogene, Serine/Threonine Kinase	Protein Coding	P00540	49	GC08M056112	9.87163	https://www.genecards.org/cgi-bin/carddisp.pl?gene=MOS
BPY2	Basic Charge Y-Linked 2	Protein Coding	O14599	34	GC0YP022973	9.84072	https://www.genecards.org/cgi-bin/carddisp.pl?gene=BPY2
DNAH9	Dynein Axonemal Heavy Chain 9	Protein Coding	Q9NYC9	49	GC17P011598	9.83425	https://www.genecards.org/cgi-bin/carddisp.pl?gene=DNAH9
SOX3	SRY-Box Transcription Factor 3	Protein Coding	P41225	54	GC0XM140502	9.82401	https://www.genecards.org/cgi-bin/carddisp.pl?gene=SOX3
DNAAF1	Dynein Axonemal Assembly Factor 1	Protein Coding	Q8NEP3	47	GC16P084145	9.82008	https://www.genecards.org/cgi-bin/carddisp.pl?gene=DNAAF1
PRKCA	Protein Kinase C Alpha	Protein Coding	P17252	65	GC17P066302	9.80442	https://www.genecards.org/cgi-bin/carddisp.pl?gene=PRKCA
PRLR	Prolactin Receptor	Protein Coding	P16471	60	GC05M035048	9.77705	https://www.genecards.org/cgi-bin/carddisp.pl?gene=PRLR
ESX1	ESX Homeobox 1	Protein Coding	Q8N693	44	GC0XM104250	9.71574	https://www.genecards.org/cgi-bin/carddisp.pl?gene=ESX1
DRC2	Dynein Regulatory Complex Subunit 2	Protein Coding	Q8IXS2	47	GC12P048904	9.6705	https://www.genecards.org/cgi-bin/carddisp.pl?gene=DRC2
MIR34C	MicroRNA 34c	RNA Gene		30	GC11P116366	9.64957	https://www.genecards.org/cgi-bin/carddisp.pl?gene=MIR34C
DNAH17-AS1	DNAH17 Antisense RNA 1	RNA Gene		21	GC17P078484	9.63825	https://www.genecards.org/cgi-bin/carddisp.pl?gene=DNAH17-AS1
GLI2	GLI Family Zinc Finger 2	Protein Coding	P10070	60	GC02P120735	9.63591	https://www.genecards.org/cgi-bin/carddisp.pl?gene=GLI2
LIF	LIF Interleukin 6 Family Cytokine	Protein Coding	P15018	56	GC22M030240	9.61536	https://www.genecards.org/cgi-bin/carddisp.pl?gene=LIF
MCIDAS	Multiciliate Differentiation And DNA Synthesis Associated Cell Cycle Protein	Protein Coding	D6RGH6	40	GC05M055219	9.61388	https://www.genecards.org/cgi-bin/carddisp.pl?gene=MCIDAS
NME8	NME/NM23 Family Member 8	Protein Coding	Q8N427	51	GC07P038063	9.59844	https://www.genecards.org/cgi-bin/carddisp.pl?gene=NME8
EPPIN	Epididymal Peptidase Inhibitor	Protein Coding	O95925	44	GC20M046281	9.58015	https://www.genecards.org/cgi-bin/carddisp.pl?gene=EPPIN
TTC12	Tetratricopeptide Repeat Domain 12	Protein Coding	Q9H892	49	GC11P113314	9.56177	https://www.genecards.org/cgi-bin/carddisp.pl?gene=TTC12
H2BW1	H2B.W Histone 1	Protein Coding	Q7Z2G1	42	GC0XM104012	9.54419	https://www.genecards.org/cgi-bin/carddisp.pl?gene=H2BW1
ARMC2-AS1	ARMC2 Antisense RNA 1	RNA Gene		18	GC06M112587	9.53251	https://www.genecards.org/cgi-bin/carddisp.pl?gene=ARMC2-AS1
HFE	Homeostatic Iron Regulator	Protein Coding	Q30201	57	GC06P026087	9.53039	https://www.genecards.org/cgi-bin/carddisp.pl?gene=HFE
DRC4	Dynein Regulatory Complex Subunit 4	Protein Coding	O95995	50	GC16P090019	9.49535	https://www.genecards.org/cgi-bin/carddisp.pl?gene=DRC4
HOXA10	Homeobox A10	Protein Coding	P31260	53	GC07M028280	9.4423	https://www.genecards.org/cgi-bin/carddisp.pl?gene=HOXA10
MIF	Macrophage Migration Inhibitory Factor	Protein Coding	P14174	60	GC22P023894	9.40218	https://www.genecards.org/cgi-bin/carddisp.pl?gene=MIF
POLG	DNA Polymerase Gamma, Catalytic Subunit	Protein Coding	P54098	62	GC15M166742	9.39272	https://www.genecards.org/cgi-bin/carddisp.pl?gene=POLG
HFM1	Helicase For Meiosis 1	Protein Coding	A2PYH4	51	GC01M091260	9.35614	https://www.genecards.org/cgi-bin/carddisp.pl?gene=HFM1
SPATA22	Spermatogenesis Associated 22	Protein Coding	Q8NHS9	47	GC17M003440	9.34933	https://www.genecards.org/cgi-bin/carddisp.pl?gene=SPATA22
CYP11A1	Cytochrome P450 Family 11 Subfamily A Member 1	Protein Coding	P05108	62	GC15M074337	9.3474	https://www.genecards.org/cgi-bin/carddisp.pl?gene=CYP11A1
CFAP74	Cilia And Flagella Associated Protein 74	Protein Coding	Q9C0B2	43	GC01M001921	9.29414	https://www.genecards.org/cgi-bin/carddisp.pl?gene=CFAP74
SPO11	SPO11 Initiator Of Meiotic Double Strand Breaks	Protein Coding	Q9Y5K1	50	GC20P057329	9.28989	https://www.genecards.org/cgi-bin/carddisp.pl?gene=SPO11
KIF7	Kinesin Family Member 7	Protein Coding	Q2M1P5	50	GC15M089608	9.22491	https://www.genecards.org/cgi-bin/carddisp.pl?gene=KIF7
HSD17B3	Hydroxysteroid 17-Beta Dehydrogenase 3	Protein Coding	P37058	58	GC09M126623	9.19111	https://www.genecards.org/cgi-bin/carddisp.pl?gene=HSD17B3
H19	H19 Imprinted Maternally Expressed Transcript	RNA Gene		36	GC11M001995	9.18083	https://www.genecards.org/cgi-bin/carddisp.pl?gene=H19
KISS1R	KISS1 Receptor	Protein Coding	Q969F8	57	GC19P000917	9.15814	https://www.genecards.org/cgi-bin/carddisp.pl?gene=KISS1R
LOC111674475	CFTR Intron 11 Enhancer	Functional Element		10	GC07P117587	8.99243	https://www.genecards.org/cgi-bin/carddisp.pl?gene=LOC111674475
GDF9	Growth Differentiation Factor 9	Protein Coding	O60383	53	GC05M132861	8.96546	https://www.genecards.org/cgi-bin/carddisp.pl?gene=GDF9
DNAAF4	Dynein Axonemal Assembly Factor 4	Protein Coding	Q8WXU2	47	GC15M166888	8.93474	https://www.genecards.org/cgi-bin/carddisp.pl?gene=DNAAF4
NUP210L	Nucleoporin 210 Like	Protein Coding	Q5VU65	45	GC01M168586	8.88654	https://www.genecards.org/cgi-bin/carddisp.pl?gene=NUP210L
BTG4	BTG Anti-Proliferation Factor 4	Protein Coding	Q9NY30	47	GC11M143704	8.87452	https://www.genecards.org/cgi-bin/carddisp.pl?gene=BTG4
SOS2	SOS Ras/Rho Guanine Nucleotide Exchange Factor 2	Protein Coding	Q07890	57	GC14M050117	8.84925	https://www.genecards.org/cgi-bin/carddisp.pl?gene=SOS2
BMPR1B	Bone Morphogenetic Protein Receptor Type 1B	Protein Coding	O00238	62	GC04P094757	8.8018	https://www.genecards.org/cgi-bin/carddisp.pl?gene=BMPR1B
BRCA2	BRCA2 DNA Repair Associated	Protein Coding	P51587	60	GC13P032315	8.79631	https://www.genecards.org/cgi-bin/carddisp.pl?gene=BRCA2
PADI6	Peptidyl Arginine Deiminase 6	Protein Coding	Q6TGC4	52	GC01P083721	8.79557	https://www.genecards.org/cgi-bin/carddisp.pl?gene=PADI6
KITLG	KIT Ligand	Protein Coding	P21583	60	GC12M088492	8.79321	https://www.genecards.org/cgi-bin/carddisp.pl?gene=KITLG
NLRP2	NLR Family Pyrin Domain Containing 2	Protein Coding	Q9NX02	55	GC19P054953	8.74964	https://www.genecards.org/cgi-bin/carddisp.pl?gene=NLRP2
CEP112	Centrosomal Protein 112	Protein Coding	Q8N8E3	45	GC17M065635	8.73442	https://www.genecards.org/cgi-bin/carddisp.pl?gene=CEP112
MMP9	Matrix Metallopeptidase 9	Protein Coding	P14780	66	GC20P046008	8.72319	https://www.genecards.org/cgi-bin/carddisp.pl?gene=MMP9
BRCA1	BRCA1 DNA Repair Associated	Protein Coding	P38398	63	GC17M043044	8.71962	https://www.genecards.org/cgi-bin/carddisp.pl?gene=BRCA1
PIWIL2	Piwi Like RNA-Mediated Gene Silencing 2	Protein Coding	Q8TC59	47	GC08P022275	8.69222	https://www.genecards.org/cgi-bin/carddisp.pl?gene=PIWIL2
RXFP2	Relaxin Family Peptide Receptor 2	Protein Coding	Q8WXD0	55	GC13P031739	8.61739	https://www.genecards.org/cgi-bin/carddisp.pl?gene=RXFP2
CCNA1	Cyclin A1	Protein Coding	P78396	55	GC13P036431	8.6141	https://www.genecards.org/cgi-bin/carddisp.pl?gene=CCNA1
WDR19	WD Repeat Domain 19	Protein Coding	Q8NEZ3	50	GC04P040145	8.56685	https://www.genecards.org/cgi-bin/carddisp.pl?gene=WDR19
TP63	Tumor Protein P63	Protein Coding	Q9H3D4	58	GC03P189598	8.52855	https://www.genecards.org/cgi-bin/carddisp.pl?gene=TP63
CREBBP	CREB Binding Lysine Acetyltransferase	Protein Coding	Q92793	68	GC16M052313	8.52199	https://www.genecards.org/cgi-bin/carddisp.pl?gene=CREBBP
STAR	Steroidogenic Acute Regulatory Protein	Protein Coding	P49675	58	GC08M038896	8.49668	https://www.genecards.org/cgi-bin/carddisp.pl?gene=STAR
YBX2	Y-Box Binding Protein 2	Protein Coding	Q9Y2T7	50	GC17M007288	8.40842	https://www.genecards.org/cgi-bin/carddisp.pl?gene=YBX2
HUWE1	HECT, UBA And WWE Domain Containing E3 Ubiquitin Protein Ligase 1	Protein Coding	Q7Z6Z7	59	GC0XM053532	8.39913	https://www.genecards.org/cgi-bin/carddisp.pl?gene=HUWE1
TNP1	Transition Protein 1	Protein Coding	P09430	46	GC02M216859	8.39366	https://www.genecards.org/cgi-bin/carddisp.pl?gene=TNP1
MCM8	Minichromosome Maintenance 8 Homologous Recombination Repair Factor	Protein Coding	Q9UJA3	52	GC20P011746	8.39165	https://www.genecards.org/cgi-bin/carddisp.pl?gene=MCM8
TNP2	Transition Protein 2	Protein Coding	Q05952	43	GC16M011267	8.30873	https://www.genecards.org/cgi-bin/carddisp.pl?gene=TNP2
REC8	REC8 Meiotic Recombination Protein	Protein Coding	O95072	48	GC14P024171	8.30727	https://www.genecards.org/cgi-bin/carddisp.pl?gene=REC8
BPY2B	Basic Charge Y-Linked 2B	Protein Coding	O14599	27	GC0YP024607	8.27181	https://www.genecards.org/cgi-bin/carddisp.pl?gene=BPY2B
SPAG6	Sperm Associated Antigen 6	Protein Coding	O75602	49	GC10P022345	8.26259	https://www.genecards.org/cgi-bin/carddisp.pl?gene=SPAG6
BCORL1	BCL6 Corepressor Like 1	Protein Coding	Q5H9F3	45	GC0XP129980	8.25772	https://www.genecards.org/cgi-bin/carddisp.pl?gene=BCORL1
GREB1L	GREB1 Like Retinoic Acid Receptor Coactivator	Protein Coding	Q9C091	46	GC18P021242	8.23861	https://www.genecards.org/cgi-bin/carddisp.pl?gene=GREB1L
MMP2	Matrix Metallopeptidase 2	Protein Coding	P08253	66	GC16P129449	8.23218	https://www.genecards.org/cgi-bin/carddisp.pl?gene=MMP2
IL1B	Interleukin 1 Beta	Protein Coding	P01584	60	GC02M112829	8.19581	https://www.genecards.org/cgi-bin/carddisp.pl?gene=IL1B
ODAD3	Outer Dynein Arm Docking Complex Subunit 3	Protein Coding	A5D8V7	46	GC19M111914	8.19081	https://www.genecards.org/cgi-bin/carddisp.pl?gene=ODAD3
MAP2K1	Mitogen-Activated Protein Kinase Kinase 1	Protein Coding	Q02750	67	GC15P066386	8.16342	https://www.genecards.org/cgi-bin/carddisp.pl?gene=MAP2K1
MLH1	MutL Homolog 1	Protein Coding	P40692	62	GC03P036993	8.10451	https://www.genecards.org/cgi-bin/carddisp.pl?gene=MLH1
RPGR	Retinitis Pigmentosa GTPase Regulator	Protein Coding	Q92834	53	GC0XM038269	8.03129	https://www.genecards.org/cgi-bin/carddisp.pl?gene=RPGR
CFAP58	Cilia And Flagella Associated Protein 58	Protein Coding	Q5T655	44	GC10P104338	8.01037	https://www.genecards.org/cgi-bin/carddisp.pl?gene=CFAP58
SPRED1	Sprouty Related EVH1 Domain Containing 1	Protein Coding	Q7Z699	54	GC15P038252	7.99216	https://www.genecards.org/cgi-bin/carddisp.pl?gene=SPRED1
KLB	Klotho Beta	Protein Coding	Q86Z14	53	GC04P040341	7.96968	https://www.genecards.org/cgi-bin/carddisp.pl?gene=KLB
ACTRT1	Actin Related Protein T1	Protein Coding	Q8TDG2	40	GC0XM128050	7.93758	https://www.genecards.org/cgi-bin/carddisp.pl?gene=ACTRT1
CDY1	Chromodomain Y-Linked 1	Protein Coding	Q9Y6F8	42	GC0YP027954	7.92664	https://www.genecards.org/cgi-bin/carddisp.pl?gene=CDY1
ODF1	Outer Dense Fiber Of Sperm Tails 1	Protein Coding	Q14990	49	GC08P102551	7.92252	https://www.genecards.org/cgi-bin/carddisp.pl?gene=ODF1
RAD51	RAD51 Recombinase	Protein Coding	Q06609	65	GC15P040694	7.86476	https://www.genecards.org/cgi-bin/carddisp.pl?gene=RAD51
IGF1	Insulin Like Growth Factor 1	Protein Coding	P05019	60	GC12M102395	7.85807	https://www.genecards.org/cgi-bin/carddisp.pl?gene=IGF1
KIT	KIT Proto-Oncogene, Receptor Tyrosine Kinase	Protein Coding	P10721	66	GC04P054657	7.80949	https://www.genecards.org/cgi-bin/carddisp.pl?gene=KIT
HSFY1	Heat Shock Transcription Factor Y-Linked 1	Protein Coding	Q96LI6	38	GC0YP018599	7.78703	https://www.genecards.org/cgi-bin/carddisp.pl?gene=HSFY1
CFAP298	Cilia And Flagella Associated Protein 298	Protein Coding	P57076	49	GC21M032593	7.77471	https://www.genecards.org/cgi-bin/carddisp.pl?gene=CFAP298
GPX4	Glutathione Peroxidase 4	Protein Coding	P36969	60	GC19P001103	7.7546	https://www.genecards.org/cgi-bin/carddisp.pl?gene=GPX4
CLU	Clusterin	Protein Coding	P10909	60	GC08M027596	7.71756	https://www.genecards.org/cgi-bin/carddisp.pl?gene=CLU
BNC1	Basonuclin Zinc Finger Protein 1	Protein Coding	Q01954	47	GC15M083255	7.66189	https://www.genecards.org/cgi-bin/carddisp.pl?gene=BNC1
BPY2C	Basic Charge Y-Linked 2C	Protein Coding	O14599	27	GC0YM025030	7.65019	https://www.genecards.org/cgi-bin/carddisp.pl?gene=BPY2C
SMCP	Sperm Mitochondria Associated Cysteine Rich Protein	Protein Coding	P49901	44	GC01P152878	7.64955	https://www.genecards.org/cgi-bin/carddisp.pl?gene=SMCP
LTF	Lactotransferrin	Protein Coding	P02788	58	GC03M046435	7.6292	https://www.genecards.org/cgi-bin/carddisp.pl?gene=LTF
DEFB126	Defensin Beta 126	Protein Coding	Q9BYW3	39	GC20P000142	7.6172	https://www.genecards.org/cgi-bin/carddisp.pl?gene=DEFB126
DNAL1	Dynein Axonemal Light Chain 1	Protein Coding	Q4LDG9	52	GC14P073644	7.59726	https://www.genecards.org/cgi-bin/carddisp.pl?gene=DNAL1
OFD1	OFD1 Centriole And Centriolar Satellite Protein	Protein Coding	O75665	55	GC0XP013714	7.59608	https://www.genecards.org/cgi-bin/carddisp.pl?gene=OFD1
CFAP221	Cilia And Flagella Associated Protein 221	Protein Coding	Q4G0U5	42	GC02P119544	7.55486	https://www.genecards.org/cgi-bin/carddisp.pl?gene=CFAP221
GREB1L-AS1	GREB1L Antisense RNA 1	RNA Gene		17	GC18M039453	7.55101	https://www.genecards.org/cgi-bin/carddisp.pl?gene=GREB1L-AS1
CYLC1	Cylicin 1	Protein Coding	P35663	45	GC0XP083861	7.5446	https://www.genecards.org/cgi-bin/carddisp.pl?gene=CYLC1
PGK1	Phosphoglycerate Kinase 1	Protein Coding	P00558	62	GC0XP078278	7.53538	https://www.genecards.org/cgi-bin/carddisp.pl?gene=PGK1
MSH5-SAPCD1	MSH5-SAPCD1 Readthrough (NMD Candidate)	RNA Gene		20	GC06P190722	7.50748	https://www.genecards.org/cgi-bin/carddisp.pl?gene=MSH5-SAPCD1
CFAP57	Cilia And Flagella Associated Protein 57	Protein Coding	Q96MR6	42	GC01P043172	7.48657	https://www.genecards.org/cgi-bin/carddisp.pl?gene=CFAP57
STK33	Serine/Threonine Kinase 33	Protein Coding	Q9BYT3	53	GC11M016118	7.47198	https://www.genecards.org/cgi-bin/carddisp.pl?gene=STK33
BOLL	Boule Homolog, RNA Binding Protein	Protein Coding	Q8N9W6	46	GC02M197726	7.46608	https://www.genecards.org/cgi-bin/carddisp.pl?gene=BOLL
BMP15	Bone Morphogenetic Protein 15	Protein Coding	O95972	53	GC0XP050910	7.40536	https://www.genecards.org/cgi-bin/carddisp.pl?gene=BMP15
DNAH12	Dynein Axonemal Heavy Chain 12	Protein Coding	Q6ZR08	43	GC03M057293	7.39004	https://www.genecards.org/cgi-bin/carddisp.pl?gene=DNAH12
AK9	Adenylate Kinase 9	Protein Coding	Q5TCS8	45	GC06M109492	7.3729	https://www.genecards.org/cgi-bin/carddisp.pl?gene=AK9
DHH	Desert Hedgehog Signaling Molecule	Protein Coding	O43323	55	GC12M052529	7.37162	https://www.genecards.org/cgi-bin/carddisp.pl?gene=DHH
SEMG1	Semenogelin 1	Protein Coding	P04279	47	GC20P056262	7.31605	https://www.genecards.org/cgi-bin/carddisp.pl?gene=SEMG1
CREM	CAMP Responsive Element Modulator	Protein Coding	Q03060	52	GC10P035126	7.31465	https://www.genecards.org/cgi-bin/carddisp.pl?gene=CREM
SOX11	SRY-Box Transcription Factor 11	Protein Coding	P35716	53	GC02P005707	7.30563	https://www.genecards.org/cgi-bin/carddisp.pl?gene=SOX11
DCAF12L1	DDB1 And CUL4 Associated Factor 12 Like 1	Protein Coding	Q5VU92	37	GC0XM126549	7.29971	https://www.genecards.org/cgi-bin/carddisp.pl?gene=DCAF12L1
NSMF	NMDA Receptor Synaptonuclear Signaling And Neuronal Migration Factor	Protein Coding	Q6X4W1	52	GC09M137447	7.29106	https://www.genecards.org/cgi-bin/carddisp.pl?gene=NSMF
CYP1A1	Cytochrome P450 Family 1 Subfamily A Member 1	Protein Coding	P04798	60	GC15M074719	7.22599	https://www.genecards.org/cgi-bin/carddisp.pl?gene=CYP1A1
WNT4	Wnt Family Member 4	Protein Coding	P56705	59	GC01M036494	7.22034	https://www.genecards.org/cgi-bin/carddisp.pl?gene=WNT4
DNAAF5	Dynein Axonemal Assembly Factor 5	Protein Coding	Q86Y56	46	GC07P000726	7.20961	https://www.genecards.org/cgi-bin/carddisp.pl?gene=DNAAF5
SRD5A2	Steroid 5 Alpha-Reductase 2	Protein Coding	P31213	55	GC02M031522	7.19815	https://www.genecards.org/cgi-bin/carddisp.pl?gene=SRD5A2
OAZ3	Ornithine Decarboxylase Antizyme 3	Protein Coding	Q9UMX2	44	GC01P151762	7.19717	https://www.genecards.org/cgi-bin/carddisp.pl?gene=OAZ3
FOXJ1	Forkhead Box J1	Protein Coding	Q92949	50	GC17M076136	7.15769	https://www.genecards.org/cgi-bin/carddisp.pl?gene=FOXJ1
BMP4	Bone Morphogenetic Protein 4	Protein Coding	P12644	62	GC14M053949	7.14927	https://www.genecards.org/cgi-bin/carddisp.pl?gene=BMP4
CFAP54	Cilia And Flagella Associated Protein 54	Protein Coding	Q96N23	39	GC12P096489	7.13207	https://www.genecards.org/cgi-bin/carddisp.pl?gene=CFAP54
ODF2	Outer Dense Fiber Of Sperm Tails 2	Protein Coding	Q5BJF6	53	GC09P128455	7.11855	https://www.genecards.org/cgi-bin/carddisp.pl?gene=ODF2
TACR3	Tachykinin Receptor 3	Protein Coding	P29371	62	GC04M103586	7.11306	https://www.genecards.org/cgi-bin/carddisp.pl?gene=TACR3
HSD3B2	Hydroxy-Delta-5-Steroid Dehydrogenase, 3 Beta- And Steroid Delta-Isomerase 2	Protein Coding	P26439	57	GC01P119414	7.01431	https://www.genecards.org/cgi-bin/carddisp.pl?gene=HSD3B2
PIK3C2G	Phosphatidylinositol-4-Phosphate 3-Kinase Catalytic Subunit Type 2 Gamma	Protein Coding	O75747	53	GC12P018242	6.99933	https://www.genecards.org/cgi-bin/carddisp.pl?gene=PIK3C2G
TERT	Telomerase Reverse Transcriptase	Protein Coding	O14746	64	GC05M001253	6.99459	https://www.genecards.org/cgi-bin/carddisp.pl?gene=TERT
PRM3	Protamine 3	Protein Coding	Q9NNZ6	40	GC16M011273	6.98127	https://www.genecards.org/cgi-bin/carddisp.pl?gene=PRM3
GSTT1	Glutathione S-Transferase Theta 1	Protein Coding	P30711	44	GC22Mi00270	6.98019	https://www.genecards.org/cgi-bin/carddisp.pl?gene=GSTT1
ASZ1	Ankyrin Repeat, SAM And Basic Leucine Zipper Domain Containing 1	Protein Coding	Q8WWH4	47	GC07M117363	6.97072	https://www.genecards.org/cgi-bin/carddisp.pl?gene=ASZ1
SERPINA1	Serpin Family A Member 1	Protein Coding	P01009	62	GC14M094376	6.95785	https://www.genecards.org/cgi-bin/carddisp.pl?gene=SERPINA1
ATM	ATM Serine/Threonine Kinase	Protein Coding	Q13315	66	GC11P108222	6.95017	https://www.genecards.org/cgi-bin/carddisp.pl?gene=ATM
SNRPN	Small Nuclear Ribonucleoprotein Polypeptide N	Protein Coding	P63162	56	GC15P024823	6.90529	https://www.genecards.org/cgi-bin/carddisp.pl?gene=SNRPN
IGF2	Insulin Like Growth Factor 2	Protein Coding	P01344	61	GC11M015857	6.88104	https://www.genecards.org/cgi-bin/carddisp.pl?gene=IGF2
MTR	5-Methyltetrahydrofolate-Homocysteine Methyltransferase	Protein Coding	Q99707	60	GC01P236795	6.84624	https://www.genecards.org/cgi-bin/carddisp.pl?gene=MTR
VDR	Vitamin D Receptor	Protein Coding	P11473	62	GC12M047841	6.83696	https://www.genecards.org/cgi-bin/carddisp.pl?gene=VDR
PROP1	PROP Paired-Like Homeobox 1	Protein Coding	O75360	50	GC05M177992	6.81786	https://www.genecards.org/cgi-bin/carddisp.pl?gene=PROP1
STAT3	Signal Transducer And Activator Of Transcription 3	Protein Coding	P40763	66	GC17M042313	6.81076	https://www.genecards.org/cgi-bin/carddisp.pl?gene=STAT3
CLPP	Caseinolytic Mitochondrial Matrix Peptidase Proteolytic Subunit	Protein Coding	Q16740	57	GC19P161153	6.79896	https://www.genecards.org/cgi-bin/carddisp.pl?gene=CLPP
SOD1	Superoxide Dismutase 1	Protein Coding	P00441	66	GC21P031659	6.78255	https://www.genecards.org/cgi-bin/carddisp.pl?gene=SOD1
IHO1	Interactor Of HORMAD1 1	Protein Coding	Q8IYA8	40	GC03P066859	6.7765	https://www.genecards.org/cgi-bin/carddisp.pl?gene=IHO1
GLUD2	Glutamate Dehydrogenase 2	Protein Coding	P49448	53	GC0XP121047	6.76086	https://www.genecards.org/cgi-bin/carddisp.pl?gene=GLUD2
LEO1	LEO1 Homolog, Paf1/RNA Polymerase II Complex Component	Protein Coding	Q8WVC0	49	GC15M167403	6.76086	https://www.genecards.org/cgi-bin/carddisp.pl?gene=LEO1
CAT	Catalase	Protein Coding	P04040	64	GC11P034460	6.75731	https://www.genecards.org/cgi-bin/carddisp.pl?gene=CAT
CEP78	Centrosomal Protein 78	Protein Coding	Q5JTW2	47	GC09P078236	6.75492	https://www.genecards.org/cgi-bin/carddisp.pl?gene=CEP78
RBBP7	RB Binding Protein 7, Chromatin Remodeling Factor	Protein Coding	Q16576	53	GC0XM016839	6.72529	https://www.genecards.org/cgi-bin/carddisp.pl?gene=RBBP7
ITGB3	Integrin Subunit Beta 3	Protein Coding	P05106	65	GC17P165432	6.70884	https://www.genecards.org/cgi-bin/carddisp.pl?gene=ITGB3
HMOX1	Heme Oxygenase 1	Protein Coding	P09601	65	GC22P035380	6.7005	https://www.genecards.org/cgi-bin/carddisp.pl?gene=HMOX1
CBS	Cystathionine Beta-Synthase	Protein Coding	P35520	63	GC21M043053	6.64847	https://www.genecards.org/cgi-bin/carddisp.pl?gene=CBS
SPAG9	Sperm Associated Antigen 9	Protein Coding	O60271	50	GC17M050962	6.61047	https://www.genecards.org/cgi-bin/carddisp.pl?gene=SPAG9
TBPL1	TATA-Box Binding Protein Like 1	Protein Coding	P62380	49	GC06P133952	6.59299	https://www.genecards.org/cgi-bin/carddisp.pl?gene=TBPL1
DZIP1	DAZ Interacting Zinc Finger Protein 1	Protein Coding	Q86YF9	49	GC13M095578	6.57233	https://www.genecards.org/cgi-bin/carddisp.pl?gene=DZIP1
SCNN1B	Sodium Channel Epithelial 1 Subunit Beta	Protein Coding	P51168	61	GC16P023278	6.56605	https://www.genecards.org/cgi-bin/carddisp.pl?gene=SCNN1B
TPO	Thyroid Peroxidase	Protein Coding	P07202	61	GC02P001374	6.49388	https://www.genecards.org/cgi-bin/carddisp.pl?gene=TPO
POR	Cytochrome P450 Oxidoreductase	Protein Coding	P16435	61	GC07P075899	6.49362	https://www.genecards.org/cgi-bin/carddisp.pl?gene=POR
KMT2D	Lysine Methyltransferase 2D	Protein Coding	O14686	56	GC12M049018	6.4105	https://www.genecards.org/cgi-bin/carddisp.pl?gene=KMT2D
GAPDH	Glyceraldehyde-3-Phosphate Dehydrogenase	Protein Coding	P04406	64	GC12P080272	6.38873	https://www.genecards.org/cgi-bin/carddisp.pl?gene=GAPDH
FAHD1	Fumarylacetoacetate Hydrolase Domain Containing 1	Protein Coding	Q6P587	49	GC16P001826	6.37102	https://www.genecards.org/cgi-bin/carddisp.pl?gene=FAHD1
MTRR	5-Methyltetrahydrofolate-Homocysteine Methyltransferase Reductase	Protein Coding	Q9UBK8	56	GC05P007851	6.35047	https://www.genecards.org/cgi-bin/carddisp.pl?gene=MTRR
LOC130055588	ATAC-STARR-Seq Lymphoblastoid Silent Region 5718	Functional Element		3	GC14P064321	6.30675	https://www.genecards.org/cgi-bin/carddisp.pl?gene=LOC130055588
POMC	Proopiomelanocortin	Protein Coding	P01189	61	GC02M025160	6.28804	https://www.genecards.org/cgi-bin/carddisp.pl?gene=POMC
SMPD1	Sphingomyelin Phosphodiesterase 1	Protein Coding	P17405	61	GC11P006390	6.22886	https://www.genecards.org/cgi-bin/carddisp.pl?gene=SMPD1
DUSP6	Dual Specificity Phosphatase 6	Protein Coding	Q16828	60	GC12M089347	6.22845	https://www.genecards.org/cgi-bin/carddisp.pl?gene=DUSP6
PRDM9	PR/SET Domain 9	Protein Coding	Q9NQV7	49	GC05P023443	6.22287	https://www.genecards.org/cgi-bin/carddisp.pl?gene=PRDM9
CDH1	Cadherin 1	Protein Coding	P12830	61	GC16P068737	6.21461	https://www.genecards.org/cgi-bin/carddisp.pl?gene=CDH1
GSTP1	Glutathione S-Transferase Pi 1	Protein Coding	P09211	63	GC11P067583	6.2032	https://www.genecards.org/cgi-bin/carddisp.pl?gene=GSTP1
SLC9A3	Solute Carrier Family 9 Member A3	Protein Coding	P48764	59	GC05M000472	6.17386	https://www.genecards.org/cgi-bin/carddisp.pl?gene=SLC9A3
IQUB	IQ Motif And Ubiquitin Domain Containing	Protein Coding	Q8NA54	44	GC07M123451	6.1402	https://www.genecards.org/cgi-bin/carddisp.pl?gene=IQUB
IL17RD	Interleukin 17 Receptor D	Protein Coding	Q8NFM7	56	GC03M057089	6.12207	https://www.genecards.org/cgi-bin/carddisp.pl?gene=IL17RD
BBS7	Bardet-Biedl Syndrome 7	Protein Coding	Q8IWZ6	50	GC04M121824	6.11968	https://www.genecards.org/cgi-bin/carddisp.pl?gene=BBS7
LOC106128902	AZFa HERV15yq1 Recombination Region	Functional Element		5	GC0YP012312	6.11605	https://www.genecards.org/cgi-bin/carddisp.pl?gene=LOC106128902
LOC108004538	AZFa HERV15yq2 Recombination Region	Functional Element		5	GC0YP014942	6.11605	https://www.genecards.org/cgi-bin/carddisp.pl?gene=LOC108004538
NF1	Neurofibromin 1	Protein Coding	P21359	60	GC17P031094	6.11472	https://www.genecards.org/cgi-bin/carddisp.pl?gene=NF1
MCMDC2	Minichromosome Maintenance Domain Containing 2	Protein Coding	Q4G0Z9	36	GC08P066870	6.10844	https://www.genecards.org/cgi-bin/carddisp.pl?gene=MCMDC2
H6PD	Hexose-6-Phosphate Dehydrogenase/Glucose 1-Dehydrogenase	Protein Coding	O95479	56	GC01P009234	6.09526	https://www.genecards.org/cgi-bin/carddisp.pl?gene=H6PD
KDM3A	Lysine Demethylase 3A	Protein Coding	Q9Y4C1	55	GC02P100409	6.0795	https://www.genecards.org/cgi-bin/carddisp.pl?gene=KDM3A
HENMT1	HEN Methyltransferase 1	Protein Coding	Q5T8I9	46	GC01M108648	6.07923	https://www.genecards.org/cgi-bin/carddisp.pl?gene=HENMT1
AKT1	AKT Serine/Threonine Kinase 1	Protein Coding	P31749	66	GC14M104769	6.06729	https://www.genecards.org/cgi-bin/carddisp.pl?gene=AKT1
MIR34B	MicroRNA 34b	RNA Gene		30	GC11P116361	6.05359	https://www.genecards.org/cgi-bin/carddisp.pl?gene=MIR34B
CFAP300	Cilia And Flagella Associated Protein 300	Protein Coding	Q9BRQ4	43	GC11P116138	6.02653	https://www.genecards.org/cgi-bin/carddisp.pl?gene=CFAP300
DNAH8-AS1	DNAH8 Antisense RNA 1	RNA Gene		16	GC06M112650	6.01768	https://www.genecards.org/cgi-bin/carddisp.pl?gene=DNAH8-AS1
LOC126859667	BRD4-Independent Group 4 Enhancer GRCh37_chr6:38690326-38691525	Functional Element		8	GC06P194591	6.01768	https://www.genecards.org/cgi-bin/carddisp.pl?gene=LOC126859667
SMAD9	SMAD Family Member 9	Protein Coding	O15198	58	GC13M036844	6.00701	https://www.genecards.org/cgi-bin/carddisp.pl?gene=SMAD9
MEI1	Meiotic Double-Stranded Break Formation Protein 1	Protein Coding	Q5TIA1	44	GC22P041699	6.00242	https://www.genecards.org/cgi-bin/carddisp.pl?gene=MEI1
SYCP1	Synaptonemal Complex Protein 1	Protein Coding	Q15431	46	GC01P114854	5.99926	https://www.genecards.org/cgi-bin/carddisp.pl?gene=SYCP1
NOS3	Nitric Oxide Synthase 3	Protein Coding	P29474	62	GC07P168341	5.97761	https://www.genecards.org/cgi-bin/carddisp.pl?gene=NOS3
BBS2	Bardet-Biedl Syndrome 2	Protein Coding	Q9BXC9	53	GC16M056467	5.97701	https://www.genecards.org/cgi-bin/carddisp.pl?gene=BBS2
BBS4	Bardet-Biedl Syndrome 4	Protein Coding	Q96RK4	53	GC15P072686	5.97572	https://www.genecards.org/cgi-bin/carddisp.pl?gene=BBS4
DYRK1A	Dual Specificity Tyrosine Phosphorylation Regulated Kinase 1A	Protein Coding	Q13627	63	GC21P037365	5.96753	https://www.genecards.org/cgi-bin/carddisp.pl?gene=DYRK1A
SOX10	SRY-Box Transcription Factor 10	Protein Coding	P56693	59	GC22M090075	5.96695	https://www.genecards.org/cgi-bin/carddisp.pl?gene=SOX10
AXDND1	Axonemal Dynein Light Chain Domain Containing 1	Protein Coding	Q5T1B0	46	GC01P181028	5.96067	https://www.genecards.org/cgi-bin/carddisp.pl?gene=AXDND1
LOC113664106	CFTR Intron 2 DNase I Hypersensitive Site	Functional Element		10	GC07P117508	5.95849	https://www.genecards.org/cgi-bin/carddisp.pl?gene=LOC113664106
MKS1	MKS Transition Zone Complex Subunit 1	Protein Coding	Q9NXB0	53	GC17M058205	5.94708	https://www.genecards.org/cgi-bin/carddisp.pl?gene=MKS1
MAP3K1	Mitogen-Activated Protein Kinase Kinase Kinase 1	Protein Coding	Q13233	63	GC05P056815	5.94599	https://www.genecards.org/cgi-bin/carddisp.pl?gene=MAP3K1
BBS1	Bardet-Biedl Syndrome 1	Protein Coding	Q8NFJ9	52	GC11P115139	5.9387	https://www.genecards.org/cgi-bin/carddisp.pl?gene=BBS1
HLA-DQA1	Major Histocompatibility Complex, Class II, DQ Alpha 1	Protein Coding	P01909	55	GC06P190736	5.93593	https://www.genecards.org/cgi-bin/carddisp.pl?gene=HLA-DQA1
HS6ST1	Heparan Sulfate 6-O-Sulfotransferase 1	Protein Coding	O60243	53	GC02M128236	5.93294	https://www.genecards.org/cgi-bin/carddisp.pl?gene=HS6ST1
ZFPM2	Zinc Finger Protein, FOG Family Member 2	Protein Coding	Q8WW38	50	GC08P104590	5.91241	https://www.genecards.org/cgi-bin/carddisp.pl?gene=ZFPM2
PLA2G6	Phospholipase A2 Group VI	Protein Coding	O60733	60	GC22M090050	5.90539	https://www.genecards.org/cgi-bin/carddisp.pl?gene=PLA2G6
NRIP1	Nuclear Receptor Interacting Protein 1	Protein Coding	P48552	56	GC21M014961	5.90177	https://www.genecards.org/cgi-bin/carddisp.pl?gene=NRIP1
SPAG4	Sperm Associated Antigen 4	Protein Coding	Q9NPE6	45	GC20P035615	5.89906	https://www.genecards.org/cgi-bin/carddisp.pl?gene=SPAG4
MLH3	MutL Homolog 3	Protein Coding	Q9UHC1	53	GC14M075013	5.89144	https://www.genecards.org/cgi-bin/carddisp.pl?gene=MLH3
PIWIL4	Piwi Like RNA-Mediated Gene Silencing 4	Protein Coding	Q7Z3Z4	49	GC11P094543	5.87049	https://www.genecards.org/cgi-bin/carddisp.pl?gene=PIWIL4
ALB	Albumin	Protein Coding	P02768	61	GC04P073397	5.84876	https://www.genecards.org/cgi-bin/carddisp.pl?gene=ALB
SPRY4	Sprouty RTK Signaling Antagonist 4	Protein Coding	Q9C004	56	GC05M142310	5.80235	https://www.genecards.org/cgi-bin/carddisp.pl?gene=SPRY4
TXNDC8	Thioredoxin Domain Containing 8	Protein Coding	Q6A555	38	GC09M126923	5.78545	https://www.genecards.org/cgi-bin/carddisp.pl?gene=TXNDC8
ADCY10	Adenylate Cyclase 10	Protein Coding	Q96PN6	56	GC01M167809	5.77348	https://www.genecards.org/cgi-bin/carddisp.pl?gene=ADCY10
SLC6A14	Solute Carrier Family 6 Member 14	Protein Coding	Q9UN76	52	GC0XP116436	5.77297	https://www.genecards.org/cgi-bin/carddisp.pl?gene=SLC6A14
BBS9	Bardet-Biedl Syndrome 9	Protein Coding	Q3SYG4	52	GC07P034396	5.76372	https://www.genecards.org/cgi-bin/carddisp.pl?gene=BBS9
BBS5	Bardet-Biedl Syndrome 5	Protein Coding	Q8N3I7	50	GC02P169502	5.76372	https://www.genecards.org/cgi-bin/carddisp.pl?gene=BBS5
LOC111674463	CFTR Promoter Region	Functional Element		10	GC07P117476	5.75908	https://www.genecards.org/cgi-bin/carddisp.pl?gene=LOC111674463
BBS10	Bardet-Biedl Syndrome 10	Protein Coding	Q8TAM1	52	GC12M076344	5.72521	https://www.genecards.org/cgi-bin/carddisp.pl?gene=BBS10
BBS12	Bardet-Biedl Syndrome 12	Protein Coding	Q6ZW61	46	GC04P122777	5.72521	https://www.genecards.org/cgi-bin/carddisp.pl?gene=BBS12
IL11	Interleukin 11	Protein Coding	P20809	53	GC19M055364	5.71479	https://www.genecards.org/cgi-bin/carddisp.pl?gene=IL11
PON1	Paraoxonase 1	Protein Coding	P27169	60	GC07M095297	5.70951	https://www.genecards.org/cgi-bin/carddisp.pl?gene=PON1
ELANE	Elastase, Neutrophil Expressed	Protein Coding	P08246	63	GC19P160928	5.70503	https://www.genecards.org/cgi-bin/carddisp.pl?gene=ELANE
TSSK4	Testis Specific Serine Kinase 4	Protein Coding	Q6SA08	46	GC14P024205	5.69806	https://www.genecards.org/cgi-bin/carddisp.pl?gene=TSSK4
SLC26A9	Solute Carrier Family 26 Member 9	Protein Coding	Q7LBE3	50	GC01M205883	5.67033	https://www.genecards.org/cgi-bin/carddisp.pl?gene=SLC26A9
ERCC2	ERCC Excision Repair 2, TFIIH Core Complex Helicase Subunit	Protein Coding	P18074	60	GC19M045349	5.66995	https://www.genecards.org/cgi-bin/carddisp.pl?gene=ERCC2
DICER1	Dicer 1, Ribonuclease III	Protein Coding	Q9UPY3	61	GC14M095086	5.6672	https://www.genecards.org/cgi-bin/carddisp.pl?gene=DICER1
ITGA3	Integrin Subunit Alpha 3	Protein Coding	P26006	60	GC17P050055	5.65279	https://www.genecards.org/cgi-bin/carddisp.pl?gene=ITGA3
SEMA3A	Semaphorin 3A	Protein Coding	Q14563	58	GC07M083955	5.61889	https://www.genecards.org/cgi-bin/carddisp.pl?gene=SEMA3A
BCL2	BCL2 Apoptosis Regulator	Protein Coding	P10415	64	GC18M063123	5.59727	https://www.genecards.org/cgi-bin/carddisp.pl?gene=BCL2
CTCFL	CCCTC-Binding Factor Like	Protein Coding	Q8NI51	51	GC20M057495	5.59251	https://www.genecards.org/cgi-bin/carddisp.pl?gene=CTCFL
GJA4	Gap Junction Protein Alpha 4	Protein Coding	P35212	56	GC01P034792	5.57913	https://www.genecards.org/cgi-bin/carddisp.pl?gene=GJA4
ACTB	Actin Beta	Protein Coding	P60709	63	GC07M005922	5.57591	https://www.genecards.org/cgi-bin/carddisp.pl?gene=ACTB
SCNN1A	Sodium Channel Epithelial 1 Subunit Alpha	Protein Coding	P37088	62	GC12M006346	5.5721	https://www.genecards.org/cgi-bin/carddisp.pl?gene=SCNN1A
CENPF	Centromere Protein F	Protein Coding	P49454	55	GC01P214603	5.5627	https://www.genecards.org/cgi-bin/carddisp.pl?gene=CENPF
SPACDR	Sperm Acrosome Developmental Regulator	Protein Coding	Q8IZ16	38	GC07M107320	5.54429	https://www.genecards.org/cgi-bin/carddisp.pl?gene=SPACDR
CEP290	Centrosomal Protein 290	Protein Coding	O15078	53	GC12M088049	5.52496	https://www.genecards.org/cgi-bin/carddisp.pl?gene=CEP290
LIFR	LIF Receptor Subunit Alpha	Protein Coding	P42702	59	GC05M039144	5.5239	https://www.genecards.org/cgi-bin/carddisp.pl?gene=LIFR
UBE2B	Ubiquitin Conjugating Enzyme E2 B	Protein Coding	P63146	55	GC05P134371	5.51933	https://www.genecards.org/cgi-bin/carddisp.pl?gene=UBE2B
IGFBP1	Insulin Like Growth Factor Binding Protein 1	Protein Coding	P08833	55	GC07P052244	5.51824	https://www.genecards.org/cgi-bin/carddisp.pl?gene=IGFBP1
FANCA	FA Complementation Group A	Protein Coding	O15360	62	GC16M090325	5.49721	https://www.genecards.org/cgi-bin/carddisp.pl?gene=FANCA
CXCL8	C-X-C Motif Chemokine Ligand 8	Protein Coding	P10145	56	GC04P073740	5.47173	https://www.genecards.org/cgi-bin/carddisp.pl?gene=CXCL8
SPATA6	Spermatogenesis Associated 6	Protein Coding	Q9NWH7	46	GC01M048304	5.47001	https://www.genecards.org/cgi-bin/carddisp.pl?gene=SPATA6
NEK10	NIMA Related Kinase 10	Protein Coding	Q6ZWH5	47	GC03M029451	5.46709	https://www.genecards.org/cgi-bin/carddisp.pl?gene=NEK10
PRSS37	Serine Protease 37	Protein Coding	A4D1T9	40	GC07M141836	5.46185	https://www.genecards.org/cgi-bin/carddisp.pl?gene=PRSS37
MT-ATP6	Mitochondrially Encoded ATP Synthase Membrane Subunit 6	Protein Coding	P00846	44	GCMTP008531	5.4482	https://www.genecards.org/cgi-bin/carddisp.pl?gene=MT-ATP6
IFNG	Interferon Gamma	Protein Coding	P01579	63	GC12M068154	5.43985	https://www.genecards.org/cgi-bin/carddisp.pl?gene=IFNG
NODAL	Nodal Growth Differentiation Factor	Protein Coding	Q96S42	54	GC10M070431	5.43772	https://www.genecards.org/cgi-bin/carddisp.pl?gene=NODAL
TAF7L	TATA-Box Binding Protein Associated Factor 7 Like	Protein Coding	Q5H9L4	44	GC0XM101268	5.43746	https://www.genecards.org/cgi-bin/carddisp.pl?gene=TAF7L
SPOCD1	SPOC Domain Containing 1	Protein Coding	Q6ZMY3	41	GC01M031790	5.41598	https://www.genecards.org/cgi-bin/carddisp.pl?gene=SPOCD1
DAZAP1	DAZ Associated Protein 1	Protein Coding	Q96EP5	51	GC19P001407	5.41501	https://www.genecards.org/cgi-bin/carddisp.pl?gene=DAZAP1
PKD1	Polycystin 1, Transient Receptor Potential Channel Interacting	Protein Coding	P98161	58	GC16M052152	5.38715	https://www.genecards.org/cgi-bin/carddisp.pl?gene=PKD1
CDY1B	Chromodomain Y-Linked 1B	Protein Coding	Q9Y6F8	35	GC0YM024047	5.38701	https://www.genecards.org/cgi-bin/carddisp.pl?gene=CDY1B
PUM2	Pumilio RNA Binding Family Member 2	Protein Coding	Q8TB72	53	GC02M020595	5.38339	https://www.genecards.org/cgi-bin/carddisp.pl?gene=PUM2
MIR145	MicroRNA 145	RNA Gene		32	GC05P149430	5.37781	https://www.genecards.org/cgi-bin/carddisp.pl?gene=MIR145
SPEM1	Spermatid Maturation 1	Protein Coding	Q8N4L4	44	GC17P164136	5.37604	https://www.genecards.org/cgi-bin/carddisp.pl?gene=SPEM1
IL10	Interleukin 10	Protein Coding	P22301	59	GC01M206767	5.37357	https://www.genecards.org/cgi-bin/carddisp.pl?gene=IL10
RET	Ret Proto-Oncogene	Protein Coding	P07949	67	GC10P053525	5.37341	https://www.genecards.org/cgi-bin/carddisp.pl?gene=RET
CYP11B1	Cytochrome P450 Family 11 Subfamily B Member 1	Protein Coding	P15538	58	GC08M142872	5.36348	https://www.genecards.org/cgi-bin/carddisp.pl?gene=CYP11B1
PAEP	Progestagen Associated Endometrial Protein	Protein Coding	P09466	52	GC09P135561	5.36263	https://www.genecards.org/cgi-bin/carddisp.pl?gene=PAEP
LRRC56	Leucine Rich Repeat Containing 56	Protein Coding	Q8IYG6	47	GC11P022604	5.35414	https://www.genecards.org/cgi-bin/carddisp.pl?gene=LRRC56
XDH	Xanthine Dehydrogenase	Protein Coding	P47989	60	GC02M031334	5.34065	https://www.genecards.org/cgi-bin/carddisp.pl?gene=XDH
BRAF	B-Raf Proto-Oncogene, Serine/Threonine Kinase	Protein Coding	P15056	67	GC07M140798	5.33336	https://www.genecards.org/cgi-bin/carddisp.pl?gene=BRAF
PARK7	Parkinsonism Associated Deglycase	Protein Coding	Q99497	60	GC01P083149	5.29961	https://www.genecards.org/cgi-bin/carddisp.pl?gene=PARK7
ARL14EP-DT	ARL14EP Divergent Transcript	RNA Gene		17	GC11M030043	5.26616	https://www.genecards.org/cgi-bin/carddisp.pl?gene=ARL14EP-DT
LOC113633877	CFTR Intron 19 DNase I Hypersensitive Site	Functional Element		10	GC07P117639	5.23935	https://www.genecards.org/cgi-bin/carddisp.pl?gene=LOC113633877
SFTPC	Surfactant Protein C	Protein Coding	P11686	52	GC08P022156	5.23712	https://www.genecards.org/cgi-bin/carddisp.pl?gene=SFTPC
EDNRA	Endothelin Receptor Type A	Protein Coding	P25101	62	GC04P147480	5.23468	https://www.genecards.org/cgi-bin/carddisp.pl?gene=EDNRA
SLC19A1	Solute Carrier Family 19 Member 1	Protein Coding	P41440	60	GC21M045493	5.22724	https://www.genecards.org/cgi-bin/carddisp.pl?gene=SLC19A1
ELN	Elastin	Protein Coding	P15502	56	GC07P074027	5.22503	https://www.genecards.org/cgi-bin/carddisp.pl?gene=ELN
DYNC2H1	Dynein Cytoplasmic 2 Heavy Chain 1	Protein Coding	Q8NCM8	52	GC11P103109	5.21399	https://www.genecards.org/cgi-bin/carddisp.pl?gene=DYNC2H1
FIGLA	Folliculogenesis Specific BHLH Transcription Factor	Protein Coding	Q6QHK4	47	GC02M070741	5.21214	https://www.genecards.org/cgi-bin/carddisp.pl?gene=FIGLA
CAV1	Caveolin 1	Protein Coding	Q03135	61	GC07P116524	5.20512	https://www.genecards.org/cgi-bin/carddisp.pl?gene=CAV1
NPHP1	Nephrocystin 1	Protein Coding	O15259	55	GC02M110122	5.20493	https://www.genecards.org/cgi-bin/carddisp.pl?gene=NPHP1
MIR141	MicroRNA 141	RNA Gene		30	GC12P080297	5.20372	https://www.genecards.org/cgi-bin/carddisp.pl?gene=MIR141
RSPO1	R-Spondin 1	Protein Coding	Q2MKA7	55	GC01M037644	5.20127	https://www.genecards.org/cgi-bin/carddisp.pl?gene=RSPO1
MBL2	Mannose Binding Lectin 2	Protein Coding	P11226	59	GC10M052760	5.20085	https://www.genecards.org/cgi-bin/carddisp.pl?gene=MBL2
SPATA9	Spermatogenesis Associated 9	Protein Coding	Q9BWV2	40	GC05M095652	5.19678	https://www.genecards.org/cgi-bin/carddisp.pl?gene=SPATA9
TWNK	Twinkle MtDNA Helicase	Protein Coding	Q96RR1	55	GC10P128891	5.18474	https://www.genecards.org/cgi-bin/carddisp.pl?gene=TWNK
INVS	Inversin	Protein Coding	Q9Y283	56	GC09P100099	5.17867	https://www.genecards.org/cgi-bin/carddisp.pl?gene=INVS
TF	Transferrin	Protein Coding	P02787	63	GC03P144248	5.17574	https://www.genecards.org/cgi-bin/carddisp.pl?gene=TF
ERCC1	ERCC Excision Repair 1, Endonuclease Non-Catalytic Subunit	Protein Coding	P07992	59	GC19M112655	5.16394	https://www.genecards.org/cgi-bin/carddisp.pl?gene=ERCC1
HLA-DQB1	Major Histocompatibility Complex, Class II, DQ Beta 1	Protein Coding	P01920	57	GC06M111596	5.14851	https://www.genecards.org/cgi-bin/carddisp.pl?gene=HLA-DQB1
IZUMO1	Izumo Sperm-Oocyte Fusion 1	Protein Coding	Q8IYV9	47	GC19M048740	5.14572	https://www.genecards.org/cgi-bin/carddisp.pl?gene=IZUMO1
TDRKH	Tudor And KH Domain Containing	Protein Coding	Q9Y2W6	49	GC01M168506	5.14464	https://www.genecards.org/cgi-bin/carddisp.pl?gene=TDRKH
CDY2A	Chromodomain Y-Linked 2A	Protein Coding	Q9Y6F7	35	GC0YP018025	5.13303	https://www.genecards.org/cgi-bin/carddisp.pl?gene=CDY2A
SOX2	SRY-Box Transcription Factor 2	Protein Coding	P48431	58	GC03P181711	5.11598	https://www.genecards.org/cgi-bin/carddisp.pl?gene=SOX2
GSTM3	Glutathione S-Transferase Mu 3	Protein Coding	P21266	59	GC01M109733	5.09844	https://www.genecards.org/cgi-bin/carddisp.pl?gene=GSTM3
PRY	PTPN13 Like Y-Linked	RNA Gene	O14603	28	GC0YP022490	5.08962	https://www.genecards.org/cgi-bin/carddisp.pl?gene=PRY
DKKL1	Dickkopf Like Acrosomal Protein 1	Protein Coding	Q9UK85	46	GC19P049360	5.08833	https://www.genecards.org/cgi-bin/carddisp.pl?gene=DKKL1
FMN2	Formin 2	Protein Coding	Q9NZ56	52	GC01P240014	5.07073	https://www.genecards.org/cgi-bin/carddisp.pl?gene=FMN2
TERC	Telomerase RNA Component	RNA Gene		36	GC03M169765	5.05051	https://www.genecards.org/cgi-bin/carddisp.pl?gene=TERC
CLGN	Calmegin	Protein Coding	O14967	49	GC04M140388	5.04962	https://www.genecards.org/cgi-bin/carddisp.pl?gene=CLGN
LOC106007490	DPY19L2 LCR1 Recombination Region 1	Functional Element		4	GC12P063540	5.03731	https://www.genecards.org/cgi-bin/carddisp.pl?gene=LOC106007490
LOC106007491	DPY19L2 LCR2 Recombination Region 1	Functional Element		4	GC12P081833	5.03731	https://www.genecards.org/cgi-bin/carddisp.pl?gene=LOC106007491
ACE	Angiotensin I Converting Enzyme	Protein Coding	P12821	64	GC17P063477	5.03531	https://www.genecards.org/cgi-bin/carddisp.pl?gene=ACE
DNAAF4-CCPG1	DNAAF4-CCPG1 Readthrough (NMD Candidate)	RNA Gene		18	GC15M166889	5.02885	https://www.genecards.org/cgi-bin/carddisp.pl?gene=DNAAF4-CCPG1
CLCA4	Chloride Channel Accessory 4	Protein Coding	Q14CN2	48	GC01P086547	5.02747	https://www.genecards.org/cgi-bin/carddisp.pl?gene=CLCA4
LOC130056977	ATAC-STARR-Seq Lymphoblastoid Active Region 9346	Functional Element		4	GC15P206676	5.01426	https://www.genecards.org/cgi-bin/carddisp.pl?gene=LOC130056977
BAX	BCL2 Associated X, Apoptosis Regulator	Protein Coding	Q07812	63	GC19P048954	5.0123	https://www.genecards.org/cgi-bin/carddisp.pl?gene=BAX
SLC11A1	Solute Carrier Family 11 Member 1	Protein Coding	P49279	58	GC02P218382	5.0034	https://www.genecards.org/cgi-bin/carddisp.pl?gene=SLC11A1
WBP2NL	WBP2 N-Terminal Like	Protein Coding	Q6ICG8	44	GC22P041998	4.99671	https://www.genecards.org/cgi-bin/carddisp.pl?gene=WBP2NL
SERPINE1	Serpin Family E Member 1	Protein Coding	P05121	63	GC07P101127	4.99364	https://www.genecards.org/cgi-bin/carddisp.pl?gene=SERPINE1
TSPYL1	TSPY Like 1	Protein Coding	Q9H0U9	52	GC06M116268	4.99206	https://www.genecards.org/cgi-bin/carddisp.pl?gene=TSPYL1
MTOR	Mechanistic Target Of Rapamycin Kinase	Protein Coding	P42345	68	GC01M011106	4.98469	https://www.genecards.org/cgi-bin/carddisp.pl?gene=MTOR
PRY2	PTPN13 Like Y-Linked 2	RNA Gene	O14603	23	GC0YM022071	4.98325	https://www.genecards.org/cgi-bin/carddisp.pl?gene=PRY2
TGIF2LY	TGFB Induced Factor Homeobox 2 Like Y-Linked	Protein Coding	Q8IUE0	38	GC0YP003579	4.94506	https://www.genecards.org/cgi-bin/carddisp.pl?gene=TGIF2LY
KAT6B	Lysine Acetyltransferase 6B	Protein Coding	Q8WYB5	57	GC10P076489	4.94317	https://www.genecards.org/cgi-bin/carddisp.pl?gene=KAT6B
CDH23	Cadherin Related 23	Protein Coding	Q9H251	56	GC10P071396	4.9307	https://www.genecards.org/cgi-bin/carddisp.pl?gene=CDH23
SPA17	Sperm Autoantigenic Protein 17	Protein Coding	Q15506	47	GC11P124673	4.92834	https://www.genecards.org/cgi-bin/carddisp.pl?gene=SPA17
TINF2	TERF1 Interacting Nuclear Factor 2	Protein Coding	Q9BSI4	53	GC14M029289	4.92394	https://www.genecards.org/cgi-bin/carddisp.pl?gene=TINF2
NOTCH2	Notch Receptor 2	Protein Coding	Q04721	65	GC01M119911	4.91999	https://www.genecards.org/cgi-bin/carddisp.pl?gene=NOTCH2
SECISBP2	SECIS Binding Protein 2	Protein Coding	Q96T21	53	GC09P089318	4.91014	https://www.genecards.org/cgi-bin/carddisp.pl?gene=SECISBP2
MIR100	MicroRNA 100	RNA Gene		30	GC11M122152	4.91004	https://www.genecards.org/cgi-bin/carddisp.pl?gene=MIR100
BLM	BLM RecQ Like Helicase	Protein Coding	P54132	62	GC15P090717	4.89281	https://www.genecards.org/cgi-bin/carddisp.pl?gene=BLM
EP300	EP300 Lysine Acetyltransferase	Protein Coding	Q09472	65	GC22P097487	4.89192	https://www.genecards.org/cgi-bin/carddisp.pl?gene=EP300
POLB	DNA Polymerase Beta	Protein Coding	P06746	59	GC08P042338	4.89192	https://www.genecards.org/cgi-bin/carddisp.pl?gene=POLB
H3-4	H3.4 Histone, Cluster Member	Protein Coding	Q16695	52	GC01M230757	4.89192	https://www.genecards.org/cgi-bin/carddisp.pl?gene=H3-4
TSC2	TSC Complex Subunit 2	Protein Coding	P49815	64	GC16P128054	4.88543	https://www.genecards.org/cgi-bin/carddisp.pl?gene=TSC2
H4C1	H4 Clustered Histone 1	Protein Coding	P62805	48	GC06P190514	4.88106	https://www.genecards.org/cgi-bin/carddisp.pl?gene=H4C1
STK36	Serine/Threonine Kinase 36	Protein Coding	Q9NRP7	55	GC02P218672	4.87888	https://www.genecards.org/cgi-bin/carddisp.pl?gene=STK36
NOTCH1	Notch Receptor 1	Protein Coding	P46531	66	GC09M139438	4.86981	https://www.genecards.org/cgi-bin/carddisp.pl?gene=NOTCH1
CDKN1C	Cyclin Dependent Kinase Inhibitor 1C	Protein Coding	P49918	59	GC11M015881	4.86238	https://www.genecards.org/cgi-bin/carddisp.pl?gene=CDKN1C
BCOR	BCL6 Corepressor	Protein Coding	Q6W2J9	56	GC0XM040049	4.85893	https://www.genecards.org/cgi-bin/carddisp.pl?gene=BCOR
CASP3	Caspase 3	Protein Coding	P42574	62	GC04M184627	4.85858	https://www.genecards.org/cgi-bin/carddisp.pl?gene=CASP3
APOA1	Apolipoprotein A1	Protein Coding	P02647	63	GC11M116835	4.8576	https://www.genecards.org/cgi-bin/carddisp.pl?gene=APOA1
ARL2BP	ARF Like GTPase 2 Binding Protein	Protein Coding	Q9Y2Y0	49	GC16P057245	4.85524	https://www.genecards.org/cgi-bin/carddisp.pl?gene=ARL2BP
PNPLA6	Patatin Like Domain 6, Lysophospholipase	Protein Coding	Q8IY17	56	GC19P007534	4.85166	https://www.genecards.org/cgi-bin/carddisp.pl?gene=PNPLA6
NKX2-1	NK2 Homeobox 1	Protein Coding	P43699	60	GC14M036516	4.84876	https://www.genecards.org/cgi-bin/carddisp.pl?gene=NKX2-1
ENG	Endoglin	Protein Coding	P17813	60	GC09M132959	4.84524	https://www.genecards.org/cgi-bin/carddisp.pl?gene=ENG
GAS2L2	Growth Arrest Specific 2 Like 2	Protein Coding	Q8NHY3	44	GC17M035744	4.84121	https://www.genecards.org/cgi-bin/carddisp.pl?gene=GAS2L2
PRMT6	Protein Arginine Methyltransferase 6	Protein Coding	Q96LA8	52	GC01P107056	4.83371	https://www.genecards.org/cgi-bin/carddisp.pl?gene=PRMT6
HORMAD2	HORMA Domain Containing 2	Protein Coding	Q8N7B1	44	GC22P097138	4.83371	https://www.genecards.org/cgi-bin/carddisp.pl?gene=HORMAD2
TBC1D20	TBC1 Domain Family Member 20	Protein Coding	Q96BZ9	50	GC20M000423	4.8244	https://www.genecards.org/cgi-bin/carddisp.pl?gene=TBC1D20
HSPA2	Heat Shock Protein Family A (Hsp70) Member 2	Protein Coding	P54652	56	GC14P064535	4.82316	https://www.genecards.org/cgi-bin/carddisp.pl?gene=HSPA2
MAMLD1	Mastermind Like Domain Containing 1	Protein Coding	Q13495	47	GC0XP150361	4.82024	https://www.genecards.org/cgi-bin/carddisp.pl?gene=MAMLD1
VCY	Variable Charge Y-Linked	Protein Coding	O14598	33	GC0YM013986	4.81043	https://www.genecards.org/cgi-bin/carddisp.pl?gene=VCY
LOC126862935	BRD4-Independent Group 4 Enhancer GRCh37_chr19:56537936-56539135	Functional Element		4	GC19P164137	4.81039	https://www.genecards.org/cgi-bin/carddisp.pl?gene=LOC126862935
MKRN3	Makorin Ring Finger Protein 3	Protein Coding	Q13064	52	GC15P207866	4.80927	https://www.genecards.org/cgi-bin/carddisp.pl?gene=MKRN3
OTX2	Orthodenticle Homeobox 2	Protein Coding	P32243	59	GC14M056799	4.79851	https://www.genecards.org/cgi-bin/carddisp.pl?gene=OTX2
ARL6	ARF Like GTPase 6	Protein Coding	Q9H0F7	52	GC03P097764	4.797	https://www.genecards.org/cgi-bin/carddisp.pl?gene=ARL6
XRCC1	X-Ray Repair Cross Complementing 1	Protein Coding	P18887	57	GC19M043543	4.79557	https://www.genecards.org/cgi-bin/carddisp.pl?gene=XRCC1
FH	Fumarate Hydratase	Protein Coding	P07954	59	GC01M241499	4.79487	https://www.genecards.org/cgi-bin/carddisp.pl?gene=FH
IGFL3	IGF Like Family Member 3	Protein Coding	Q6UXB1	40	GC19M046120	4.78331	https://www.genecards.org/cgi-bin/carddisp.pl?gene=IGFL3
F2	Coagulation Factor II, Thrombin	Protein Coding	P00734	63	GC11P049467	4.75611	https://www.genecards.org/cgi-bin/carddisp.pl?gene=F2
MEN1	Menin 1	Protein Coding	O00255	59	GC11M064803	4.74283	https://www.genecards.org/cgi-bin/carddisp.pl?gene=MEN1
CFAP206	Cilia And Flagella Associated Protein 206	Protein Coding	Q8IYR0	39	GC06P191286	4.73407	https://www.genecards.org/cgi-bin/carddisp.pl?gene=CFAP206
WWOX	WW Domain Containing Oxidoreductase	Protein Coding	Q9NZC7	59	GC16P078099	4.707	https://www.genecards.org/cgi-bin/carddisp.pl?gene=WWOX
SLC46A1	Solute Carrier Family 46 Member 1	Protein Coding	Q96NT5	55	GC17M100468	4.70479	https://www.genecards.org/cgi-bin/carddisp.pl?gene=SLC46A1
VCX	Variable Charge X-Linked	Protein Coding	Q9H320	38	GC0XP007842	4.69737	https://www.genecards.org/cgi-bin/carddisp.pl?gene=VCX
HLA-G	Major Histocompatibility Complex, Class I, G	Protein Coding	P17693	57	GC06P190660	4.69269	https://www.genecards.org/cgi-bin/carddisp.pl?gene=HLA-G
XPA	XPA, DNA Damage Recognition And Repair Factor	Protein Coding	P23025	57	GC09M097654	4.68912	https://www.genecards.org/cgi-bin/carddisp.pl?gene=XPA
WDR11	WD Repeat Domain 11	Protein Coding	Q9BZH6	49	GC10P120851	4.67393	https://www.genecards.org/cgi-bin/carddisp.pl?gene=WDR11
AHR	Aryl Hydrocarbon Receptor	Protein Coding	P35869	60	GC07P016916	4.66491	https://www.genecards.org/cgi-bin/carddisp.pl?gene=AHR
STRA8	Stimulated By Retinoic Acid 8	Protein Coding	Q7Z7C7	47	GC07P135231	4.6626	https://www.genecards.org/cgi-bin/carddisp.pl?gene=STRA8
MIR373	MicroRNA 373	RNA Gene		28	GC19P162649	4.64312	https://www.genecards.org/cgi-bin/carddisp.pl?gene=MIR373
SPATC1L	Spermatogenesis And Centriole Associated 1 Like	Protein Coding	Q9H0A9	41	GC21M055307	4.64224	https://www.genecards.org/cgi-bin/carddisp.pl?gene=SPATC1L
NBN	Nibrin	Protein Coding	O60934	61	GC08M089933	4.63578	https://www.genecards.org/cgi-bin/carddisp.pl?gene=NBN
DRC5	Dynein Regulatory Complex Subunit 5	Protein Coding	Q5JU00	43	GC06M044278	4.62453	https://www.genecards.org/cgi-bin/carddisp.pl?gene=DRC5
PIWIL3	Piwi Like RNA-Mediated Gene Silencing 3	Protein Coding	Q7Z3Z3	43	GC22M088143	4.6212	https://www.genecards.org/cgi-bin/carddisp.pl?gene=PIWIL3
NME5	NME/NM23 Family Member 5	Protein Coding	P56597	49	GC05M138115	4.61902	https://www.genecards.org/cgi-bin/carddisp.pl?gene=NME5
ODAD4	Outer Dynein Arm Docking Complex Subunit 4	Protein Coding	Q96NG3	44	GC17P165208	4.61902	https://www.genecards.org/cgi-bin/carddisp.pl?gene=ODAD4
AGO2	Argonaute RISC Catalytic Component 2	Protein Coding	Q9UKV8	55	GC08M141058	4.61472	https://www.genecards.org/cgi-bin/carddisp.pl?gene=AGO2
MIR335	MicroRNA 335	RNA Gene		28	GC07P130496	4.61455	https://www.genecards.org/cgi-bin/carddisp.pl?gene=MIR335
MKKS	MKKS Centrosomal Shuttling Protein	Protein Coding	Q9NPJ1	50	GC20M010942	4.60487	https://www.genecards.org/cgi-bin/carddisp.pl?gene=MKKS
FCGR2A	Fc Gamma Receptor IIa	Protein Coding	P12318	60	GC01P161505	4.59625	https://www.genecards.org/cgi-bin/carddisp.pl?gene=FCGR2A
KCNN4	Potassium Calcium-Activated Channel Subfamily N Member 4	Protein Coding	O15554	60	GC19M112612	4.59625	https://www.genecards.org/cgi-bin/carddisp.pl?gene=KCNN4
STX1A	Syntaxin 1A	Protein Coding	Q16623	60	GC07M082031	4.59625	https://www.genecards.org/cgi-bin/carddisp.pl?gene=STX1A
GCLC	Glutamate-Cysteine Ligase Catalytic Subunit	Protein Coding	P48506	58	GC06M053497	4.59625	https://www.genecards.org/cgi-bin/carddisp.pl?gene=GCLC
CEACAM3	CEA Cell Adhesion Molecule 3	Protein Coding	P40198	56	GC19P041796	4.59625	https://www.genecards.org/cgi-bin/carddisp.pl?gene=CEACAM3
CEACAM6	CEA Cell Adhesion Molecule 6	Protein Coding	P40199	53	GC19P041750	4.59625	https://www.genecards.org/cgi-bin/carddisp.pl?gene=CEACAM6
DCTN4	Dynactin Subunit 4	Protein Coding	Q9UJW0	50	GC05M150708	4.59625	https://www.genecards.org/cgi-bin/carddisp.pl?gene=DCTN4
STON1-GTF2A1L	STON1-GTF2A1L Readthrough	Protein Coding		38	GC02P048529	4.5865	https://www.genecards.org/cgi-bin/carddisp.pl?gene=STON1-GTF2A1L
FRAXA	Fragile Site, Folic Acid Type, Rare, Fra(X)(Q27.3) A	Functional Element		14	GC0XP148001	4.58499	https://www.genecards.org/cgi-bin/carddisp.pl?gene=FRAXA
VAMP7	Vesicle Associated Membrane Protein 7	Protein Coding	P51809	54	GC0XP155881	4.57212	https://www.genecards.org/cgi-bin/carddisp.pl?gene=VAMP7
CXXC1	CXXC Finger Protein 1	Protein Coding	Q9P0U4	53	GC18M050282	4.57101	https://www.genecards.org/cgi-bin/carddisp.pl?gene=CXXC1
FLCN	Folliculin	Protein Coding	Q8NFG4	55	GC17M017212	4.567	https://www.genecards.org/cgi-bin/carddisp.pl?gene=FLCN
FGF17	Fibroblast Growth Factor 17	Protein Coding	O60258	57	GC08P026398	4.56515	https://www.genecards.org/cgi-bin/carddisp.pl?gene=FGF17
GAPDHS	Glyceraldehyde-3-Phosphate Dehydrogenase, Spermatogenic	Protein Coding	O14556	55	GC19P161954	4.56467	https://www.genecards.org/cgi-bin/carddisp.pl?gene=GAPDHS
CSNK2A2	Casein Kinase 2 Alpha 2	Protein Coding	P19784	58	GC16M058157	4.56328	https://www.genecards.org/cgi-bin/carddisp.pl?gene=CSNK2A2
MECP2	Methyl-CpG Binding Protein 2	Protein Coding	P51608	59	GC0XM154021	4.55332	https://www.genecards.org/cgi-bin/carddisp.pl?gene=MECP2
TEKT2	Tektin 2	Protein Coding	Q9UIF3	46	GC01P036084	4.54815	https://www.genecards.org/cgi-bin/carddisp.pl?gene=TEKT2
DNMT3L	DNA Methyltransferase 3 Like	Protein Coding	Q9UJW3	54	GC21M044246	4.5468	https://www.genecards.org/cgi-bin/carddisp.pl?gene=DNMT3L
RAG1	Recombination Activating 1	Protein Coding	P15918	56	GC11P036554	4.54667	https://www.genecards.org/cgi-bin/carddisp.pl?gene=RAG1
ZP4	Zona Pellucida Glycoprotein 4	Protein Coding	Q12836	44	GC01M237877	4.54168	https://www.genecards.org/cgi-bin/carddisp.pl?gene=ZP4
HMGA1	High Mobility Group AT-Hook 1	Protein Coding	P17096	59	GC06P190803	4.53606	https://www.genecards.org/cgi-bin/carddisp.pl?gene=HMGA1
TSSK6	Testis Specific Serine Kinase 6	Protein Coding	Q9BXA6	46	GC19M112207	4.53298	https://www.genecards.org/cgi-bin/carddisp.pl?gene=TSSK6
MAGEB4	MAGE Family Member B4	Protein Coding	O15481	42	GC0XP030351	4.52125	https://www.genecards.org/cgi-bin/carddisp.pl?gene=MAGEB4
PKD1L1	Polycystin 1 Like 1, Transient Receptor Potential Channel Interacting	Protein Coding	Q8TDX9	45	GC07M047740	4.52081	https://www.genecards.org/cgi-bin/carddisp.pl?gene=PKD1L1
IL4	Interleukin 4	Protein Coding	P05112	59	GC05P132673	4.50881	https://www.genecards.org/cgi-bin/carddisp.pl?gene=IL4
HOOK1	Hook Microtubule Tethering Protein 1	Protein Coding	Q9UJC3	50	GC01P059814	4.5041	https://www.genecards.org/cgi-bin/carddisp.pl?gene=HOOK1
IFT140	Intraflagellar Transport 140	Protein Coding	Q96RY7	52	GC16M052123	4.49717	https://www.genecards.org/cgi-bin/carddisp.pl?gene=IFT140
DND1	DND MicroRNA-Mediated Repression Inhibitor 1	Protein Coding	Q8IYX4	43	GC05M140670	4.49403	https://www.genecards.org/cgi-bin/carddisp.pl?gene=DND1
CBX2	Chromobox 2	Protein Coding	Q14781	53	GC17P166113	4.46652	https://www.genecards.org/cgi-bin/carddisp.pl?gene=CBX2
FEZF1	FEZ Family Zinc Finger 1	Protein Coding	A0PJY2	49	GC07M122301	4.46407	https://www.genecards.org/cgi-bin/carddisp.pl?gene=FEZF1
MIRLET7B	MicroRNA Let-7b	RNA Gene		28	GC22P097626	4.46328	https://www.genecards.org/cgi-bin/carddisp.pl?gene=MIRLET7B
CDK4	Cyclin Dependent Kinase 4	Protein Coding	P11802	66	GC12M060752	4.45939	https://www.genecards.org/cgi-bin/carddisp.pl?gene=CDK4
TSC1	TSC Complex Subunit 1	Protein Coding	Q92574	61	GC09M132891	4.45422	https://www.genecards.org/cgi-bin/carddisp.pl?gene=TSC1
DKC1	Dyskerin Pseudouridine Synthase 1	Protein Coding	O60832	59	GC0XP154762	4.45422	https://www.genecards.org/cgi-bin/carddisp.pl?gene=DKC1
ZIC3	Zic Family Member 3	Protein Coding	O60481	57	GC0XP137566	4.45422	https://www.genecards.org/cgi-bin/carddisp.pl?gene=ZIC3
CDK9	Cyclin Dependent Kinase 9	Protein Coding	P50750	59	GC09P155954	4.44985	https://www.genecards.org/cgi-bin/carddisp.pl?gene=CDK9
THBS1	Thrombospondin 1	Protein Coding	P07996	59	GC15P039581	4.44985	https://www.genecards.org/cgi-bin/carddisp.pl?gene=THBS1
CCNK	Cyclin K	Protein Coding	O75909	54	GC14P099483	4.44985	https://www.genecards.org/cgi-bin/carddisp.pl?gene=CCNK
DDX20	DEAD-Box Helicase 20	Protein Coding	Q9UHI6	53	GC01P112483	4.44985	https://www.genecards.org/cgi-bin/carddisp.pl?gene=DDX20
CCNT1	Cyclin T1	Protein Coding	O60563	52	GC12M048688	4.44985	https://www.genecards.org/cgi-bin/carddisp.pl?gene=CCNT1
CCNT2	Cyclin T2	Protein Coding	O60583	47	GC02P134918	4.44985	https://www.genecards.org/cgi-bin/carddisp.pl?gene=CCNT2
GH1	Growth Hormone 1	Protein Coding	P01241	56	GC17M063917	4.43689	https://www.genecards.org/cgi-bin/carddisp.pl?gene=GH1
RPS4Y2	Ribosomal Protein S4 Y-Linked 2	Protein Coding	Q8TD47	39	GC0YP020756	4.43476	https://www.genecards.org/cgi-bin/carddisp.pl?gene=RPS4Y2
HSD11B1	Hydroxysteroid 11-Beta Dehydrogenase 1	Protein Coding	P28845	63	GC01P209686	4.43201	https://www.genecards.org/cgi-bin/carddisp.pl?gene=HSD11B1
DYNC2I1	Dynein 2 Intermediate Chain 1	Protein Coding	Q8WVS4	47	GC07P158839	4.43094	https://www.genecards.org/cgi-bin/carddisp.pl?gene=DYNC2I1
CRISP2	Cysteine Rich Secretory Protein 2	Protein Coding	P16562	47	GC06M111886	4.42712	https://www.genecards.org/cgi-bin/carddisp.pl?gene=CRISP2
CLCN2	Chloride Voltage-Gated Channel 2	Protein Coding	P51788	57	GC03M184346	4.42653	https://www.genecards.org/cgi-bin/carddisp.pl?gene=CLCN2
SFTPA1	Surfactant Protein A1	Protein Coding	Q8IWL2	57	GC10P133131	4.41807	https://www.genecards.org/cgi-bin/carddisp.pl?gene=SFTPA1
PWAR1	Prader Willi/Angelman Region RNA 1	RNA Gene		22	GC15P025135	4.40474	https://www.genecards.org/cgi-bin/carddisp.pl?gene=PWAR1
RTEL1	Regulator Of Telomere Elongation Helicase 1	Protein Coding	Q9NZ71	54	GC20P069869	4.40085	https://www.genecards.org/cgi-bin/carddisp.pl?gene=RTEL1
HARS2	Histidyl-TRNA Synthetase 2, Mitochondrial	Protein Coding	P49590	56	GC05P161577	4.39577	https://www.genecards.org/cgi-bin/carddisp.pl?gene=HARS2
NR3C1	Nuclear Receptor Subfamily 3 Group C Member 1	Protein Coding	P04150	62	GC05M143277	4.39359	https://www.genecards.org/cgi-bin/carddisp.pl?gene=NR3C1
PTMA	Prothymosin Alpha	Protein Coding	P06454	53	GC02P235378	4.38947	https://www.genecards.org/cgi-bin/carddisp.pl?gene=PTMA
POLGARF	POLG Alternative Reading Frame	Protein Coding	A0A3B3IS91	19	GC15M169478	4.38578	https://www.genecards.org/cgi-bin/carddisp.pl?gene=POLGARF
GBA2	Glucosylceramidase Beta 2	Protein Coding	Q9HCG7	53	GC09M035736	4.384	https://www.genecards.org/cgi-bin/carddisp.pl?gene=GBA2
F5	Coagulation Factor V	Protein Coding	P12259	59	GC01M169511	4.37485	https://www.genecards.org/cgi-bin/carddisp.pl?gene=F5
RNF114	Ring Finger Protein 114	Protein Coding	Q9Y508	47	GC20P049936	4.36862	https://www.genecards.org/cgi-bin/carddisp.pl?gene=RNF114
HOXA13	Homeobox A13	Protein Coding	P31271	52	GC07M028281	4.36825	https://www.genecards.org/cgi-bin/carddisp.pl?gene=HOXA13
SARS2	Seryl-TRNA Synthetase 2, Mitochondrial	Protein Coding	Q9NP81	57	GC19M112490	4.36625	https://www.genecards.org/cgi-bin/carddisp.pl?gene=SARS2
GJA1	Gap Junction Protein Alpha 1	Protein Coding	P17302	63	GC06P191766	4.36361	https://www.genecards.org/cgi-bin/carddisp.pl?gene=GJA1
IL17A	Interleukin 17A	Protein Coding	Q16552	56	GC06P052186	4.3616	https://www.genecards.org/cgi-bin/carddisp.pl?gene=IL17A
UTY	Ubiquitously Transcribed Tetratricopeptide Repeat Containing, Y-Linked	Protein Coding	O14607	44	GC0YM013231	4.34065	https://www.genecards.org/cgi-bin/carddisp.pl?gene=UTY
TCN2	Transcobalamin 2	Protein Coding	P20062	55	GC22P097161	4.33789	https://www.genecards.org/cgi-bin/carddisp.pl?gene=TCN2
PKD2	Polycystin 2, Transient Receptor Potential Cation Channel	Protein Coding	Q13563	60	GC04P088007	4.33293	https://www.genecards.org/cgi-bin/carddisp.pl?gene=PKD2
TSSK2	Testis Specific Serine Kinase 2	Protein Coding	Q96PF2	49	GC22P096751	4.33088	https://www.genecards.org/cgi-bin/carddisp.pl?gene=TSSK2
KRAS	KRAS Proto-Oncogene, GTPase	Protein Coding	P01116	66	GC12M037206	4.32969	https://www.genecards.org/cgi-bin/carddisp.pl?gene=KRAS
AMELY	Amelogenin Y-Linked	Protein Coding	Q99218	39	GC0YM006865	4.31407	https://www.genecards.org/cgi-bin/carddisp.pl?gene=AMELY
XPC	XPC Complex Subunit, DNA Damage Recognition And Repair Factor	Protein Coding	Q01831	58	GC03M029253	4.31248	https://www.genecards.org/cgi-bin/carddisp.pl?gene=XPC
PSMC3IP	PSMC3 Interacting Protein	Protein Coding	Q9P2W1	52	GC17M042572	4.29971	https://www.genecards.org/cgi-bin/carddisp.pl?gene=PSMC3IP
SERPINE2	Serpin Family E Member 2	Protein Coding	P07093	55	GC02M223975	4.29836	https://www.genecards.org/cgi-bin/carddisp.pl?gene=SERPINE2
WEE2-AS1	WEE2 Antisense RNA 1	RNA Gene		25	GC07M141704	4.29752	https://www.genecards.org/cgi-bin/carddisp.pl?gene=WEE2-AS1
MIR34A	MicroRNA 34a	RNA Gene		30	GC01M009151	4.29741	https://www.genecards.org/cgi-bin/carddisp.pl?gene=MIR34A
GPX3	Glutathione Peroxidase 3	Protein Coding	P22352	54	GC05P161223	4.29719	https://www.genecards.org/cgi-bin/carddisp.pl?gene=GPX3
TEX101	Testis Expressed 101	Protein Coding	Q9BY14	46	GC19P043388	4.29158	https://www.genecards.org/cgi-bin/carddisp.pl?gene=TEX101
THRB	Thyroid Hormone Receptor Beta	Protein Coding	P10828	61	GC03M024117	4.29104	https://www.genecards.org/cgi-bin/carddisp.pl?gene=THRB
ERCC4	ERCC Excision Repair 4, Endonuclease Catalytic Subunit	Protein Coding	Q92889	59	GC16P013920	4.28923	https://www.genecards.org/cgi-bin/carddisp.pl?gene=ERCC4
KATNAL1	Katanin Catalytic Subunit A1 Like 1	Protein Coding	Q9BW62	49	GC13M030202	4.28111	https://www.genecards.org/cgi-bin/carddisp.pl?gene=KATNAL1
GALT	Galactose-1-Phosphate Uridylyltransferase	Protein Coding	P07902	59	GC09P078010	4.27898	https://www.genecards.org/cgi-bin/carddisp.pl?gene=GALT
SOD2	Superoxide Dismutase 2	Protein Coding	P04179	60	GC06M159669	4.27197	https://www.genecards.org/cgi-bin/carddisp.pl?gene=SOD2
G6PD	Glucose-6-Phosphate Dehydrogenase	Protein Coding	P11413	62	GC0XM154630	4.27115	https://www.genecards.org/cgi-bin/carddisp.pl?gene=G6PD
PTEN	Phosphatase And Tensin Homolog	Protein Coding	P60484	65	GC10P128607	4.25831	https://www.genecards.org/cgi-bin/carddisp.pl?gene=PTEN
LOC106780800	CYP21A2 Recombination Region	Functional Element		9	GC06P194261	4.25723	https://www.genecards.org/cgi-bin/carddisp.pl?gene=LOC106780800
SHOX	SHOX Homeobox	Protein Coding	O15266	50	GC0XP000624	4.23409	https://www.genecards.org/cgi-bin/carddisp.pl?gene=SHOX
DAW1	Dynein Assembly Factor With WD Repeats 1	Protein Coding	Q8N136	42	GC02P227871	4.23234	https://www.genecards.org/cgi-bin/carddisp.pl?gene=DAW1
PRKAR1B	Protein Kinase CAMP-Dependent Type I Regulatory Subunit Beta	Protein Coding	P31321	60	GC07M000549	4.22598	https://www.genecards.org/cgi-bin/carddisp.pl?gene=PRKAR1B
SOS1	SOS Ras/Rac Guanine Nucleotide Exchange Factor 1	Protein Coding	Q07889	64	GC02M039486	4.21972	https://www.genecards.org/cgi-bin/carddisp.pl?gene=SOS1
DNAH10OS	Dynein Axonemal Heavy Chain 10 Opposite Strand	RNA Gene	P0CZ25	26	GC12M125203	4.2108	https://www.genecards.org/cgi-bin/carddisp.pl?gene=DNAH10OS
FRAS1	Fraser Extracellular Matrix Complex Subunit 1	Protein Coding	Q86XX4	49	GC04P078057	4.21077	https://www.genecards.org/cgi-bin/carddisp.pl?gene=FRAS1
LARS2	Leucyl-TRNA Synthetase 2, Mitochondrial	Protein Coding	Q15031	57	GC03P066688	4.21034	https://www.genecards.org/cgi-bin/carddisp.pl?gene=LARS2
DVL1	Dishevelled Segment Polarity Protein 1	Protein Coding	O14640	60	GC01M001335	4.20735	https://www.genecards.org/cgi-bin/carddisp.pl?gene=DVL1
SMAD4	SMAD Family Member 4	Protein Coding	Q13485	66	GC18P051028	4.20688	https://www.genecards.org/cgi-bin/carddisp.pl?gene=SMAD4
MIR449B	MicroRNA 449b	RNA Gene		24	GC05M055172	4.20382	https://www.genecards.org/cgi-bin/carddisp.pl?gene=MIR449B
POLR3F	RNA Polymerase III Subunit F	Protein Coding	Q9H1D9	55	GC20P020121	4.19873	https://www.genecards.org/cgi-bin/carddisp.pl?gene=POLR3F
C12orf57	Chromosome 12 Open Reading Frame 57	Protein Coding	Q99622	47	GC12P080295	4.19873	https://www.genecards.org/cgi-bin/carddisp.pl?gene=C12orf57
POU1F1	POU Class 1 Homeobox 1	Protein Coding	P28069	54	GC03M087259	4.19338	https://www.genecards.org/cgi-bin/carddisp.pl?gene=POU1F1
LDHC	Lactate Dehydrogenase C	Protein Coding	P07864	53	GC11P023553	4.19245	https://www.genecards.org/cgi-bin/carddisp.pl?gene=LDHC
TTC8	Tetratricopeptide Repeat Domain 8	Protein Coding	Q8TAM2	52	GC14P095912	4.18717	https://www.genecards.org/cgi-bin/carddisp.pl?gene=TTC8
SMCHD1	Structural Maintenance Of Chromosomes Flexible Hinge Domain Containing 1	Protein Coding	A6NHR9	52	GC18P002655	4.18706	https://www.genecards.org/cgi-bin/carddisp.pl?gene=SMCHD1
TTTY3	Testis Expressed Transcript, Y-Linked 3	RNA Gene		20	GC0YP027957	4.18598	https://www.genecards.org/cgi-bin/carddisp.pl?gene=TTTY3
PTGS2	Prostaglandin-Endoperoxide Synthase 2	Protein Coding	P35354	63	GC01M186671	4.18351	https://www.genecards.org/cgi-bin/carddisp.pl?gene=PTGS2
TEX12	Testis Expressed 12	Protein Coding	Q9BXU0	44	GC11P112167	4.17885	https://www.genecards.org/cgi-bin/carddisp.pl?gene=TEX12
TTTY17A	Testis Expressed Transcript, Y-Linked 17A	RNA Gene		15	GC0YP022852	4.17885	https://www.genecards.org/cgi-bin/carddisp.pl?gene=TTTY17A
KCTD19	Potassium Channel Tetramerization Domain Containing 19	Protein Coding	Q17RG1	40	GC16M075337	4.17041	https://www.genecards.org/cgi-bin/carddisp.pl?gene=KCTD19
SEMA3E	Semaphorin 3E	Protein Coding	O15041	56	GC07M083363	4.15895	https://www.genecards.org/cgi-bin/carddisp.pl?gene=SEMA3E
ROPN1	Rhophilin Associated Tail Protein 1	Protein Coding	Q9HAT0	44	GC03M123968	4.15671	https://www.genecards.org/cgi-bin/carddisp.pl?gene=ROPN1
TTTY2	Testis Expressed Transcript, Y-Linked 2	RNA Gene		18	GC0YP009736	4.14028	https://www.genecards.org/cgi-bin/carddisp.pl?gene=TTTY2
MIR122	MicroRNA 122	RNA Gene		29	GC18P058451	4.13934	https://www.genecards.org/cgi-bin/carddisp.pl?gene=MIR122
BMP6	Bone Morphogenetic Protein 6	Protein Coding	P22004	57	GC06P007726	4.13223	https://www.genecards.org/cgi-bin/carddisp.pl?gene=BMP6
RNF8	Ring Finger Protein 8	Protein Coding	O76064	55	GC06P190846	4.12491	https://www.genecards.org/cgi-bin/carddisp.pl?gene=RNF8
RBMXL2	RBMX Like 2	Protein Coding	O75526	40	GC11P023007	4.12228	https://www.genecards.org/cgi-bin/carddisp.pl?gene=RBMXL2
CGB5	Chorionic Gonadotropin Subunit Beta 5	Protein Coding	P0DN86	41	GC19P049043	4.1167	https://www.genecards.org/cgi-bin/carddisp.pl?gene=CGB5
FIG4	FIG4 Phosphoinositide 5-Phosphatase	Protein Coding	Q92562	56	GC06P191560	4.10556	https://www.genecards.org/cgi-bin/carddisp.pl?gene=FIG4
IL5	Interleukin 5	Protein Coding	P05113	59	GC05M132541	4.09905	https://www.genecards.org/cgi-bin/carddisp.pl?gene=IL5
WFS1	Wolframin ER Transmembrane Glycoprotein	Protein Coding	O76024	58	GC04P006269	4.09708	https://www.genecards.org/cgi-bin/carddisp.pl?gene=WFS1
CCDC42	Coiled-Coil Domain Containing 42	Protein Coding	Q96M95	44	GC17M008729	4.09376	https://www.genecards.org/cgi-bin/carddisp.pl?gene=CCDC42
DCAF17	DDB1 And CUL4 Associated Factor 17	Protein Coding	Q5H9S7	50	GC02P171434	4.09272	https://www.genecards.org/cgi-bin/carddisp.pl?gene=DCAF17
KPNA7	Karyopherin Subunit Alpha 7	Protein Coding	A9QM74	43	GC07M099173	4.09161	https://www.genecards.org/cgi-bin/carddisp.pl?gene=KPNA7
GJB2	Gap Junction Protein Beta 2	Protein Coding	P29033	58	GC13M020187	4.07826	https://www.genecards.org/cgi-bin/carddisp.pl?gene=GJB2
DHCR7	7-Dehydrocholesterol Reductase	Protein Coding	Q9UBM7	60	GC11M143165	4.07132	https://www.genecards.org/cgi-bin/carddisp.pl?gene=DHCR7
ADAM2	ADAM Metallopeptidase Domain 2	Protein Coding	Q99965	48	GC08M039743	4.06859	https://www.genecards.org/cgi-bin/carddisp.pl?gene=ADAM2
ABCC6	ATP Binding Cassette Subfamily C Member 6	Protein Coding	O95255	60	GC16M052674	4.06678	https://www.genecards.org/cgi-bin/carddisp.pl?gene=ABCC6
AIP	AHR Interacting HSP90 Co-Chaperone	Protein Coding	O00170	56	GC11P067468	4.06601	https://www.genecards.org/cgi-bin/carddisp.pl?gene=AIP
TRIM32	Tripartite Motif Containing 32	Protein Coding	Q13049	55	GC09P116687	4.06601	https://www.genecards.org/cgi-bin/carddisp.pl?gene=TRIM32
ADAD2	Adenosine Deaminase Domain Containing 2	Protein Coding	Q8NCV1	44	GC16P084191	4.06152	https://www.genecards.org/cgi-bin/carddisp.pl?gene=ADAD2
MCM9	Minichromosome Maintenance 9 Homologous Recombination Repair Factor	Protein Coding	Q9NXL9	50	GC06M118813	4.06018	https://www.genecards.org/cgi-bin/carddisp.pl?gene=MCM9
GDNF	Glial Cell Derived Neurotrophic Factor	Protein Coding	P39905	62	GC05M037812	4.06018	https://www.genecards.org/cgi-bin/carddisp.pl?gene=GDNF
GAS5	Growth Arrest Specific 5	RNA Gene		32	GC01M175197	4.05903	https://www.genecards.org/cgi-bin/carddisp.pl?gene=GAS5
CDKN1B	Cyclin Dependent Kinase Inhibitor 1B	Protein Coding	P46527	61	GC12P080490	4.03983	https://www.genecards.org/cgi-bin/carddisp.pl?gene=CDKN1B
NFKB1	Nuclear Factor Kappa B Subunit 1	Protein Coding	P19838	66	GC04P102501	4.03546	https://www.genecards.org/cgi-bin/carddisp.pl?gene=NFKB1
VHL	Von Hippel-Lindau Tumor Suppressor	Protein Coding	P40337	60	GC03P028787	4.02573	https://www.genecards.org/cgi-bin/carddisp.pl?gene=VHL
MUC1	Mucin 1, Cell Surface Associated	Protein Coding	P15941	61	GC01M155185	4.02352	https://www.genecards.org/cgi-bin/carddisp.pl?gene=MUC1
TG	Thyroglobulin	Protein Coding	P01266	57	GC08P132866	4.02221	https://www.genecards.org/cgi-bin/carddisp.pl?gene=TG
TXN	Thioredoxin	Protein Coding	P10599	59	GC09M110243	4.01298	https://www.genecards.org/cgi-bin/carddisp.pl?gene=TXN
EPHX1	Epoxide Hydrolase 1	Protein Coding	P07099	56	GC01P225810	3.99765	https://www.genecards.org/cgi-bin/carddisp.pl?gene=EPHX1
PCNA	Proliferating Cell Nuclear Antigen	Protein Coding	P12004	63	GC20M005114	3.99178	https://www.genecards.org/cgi-bin/carddisp.pl?gene=PCNA
PARN	Poly(A)-Specific Ribonuclease	Protein Coding	O95453	56	GC16M014435	3.99002	https://www.genecards.org/cgi-bin/carddisp.pl?gene=PARN
CLDN11	Claudin 11	Protein Coding	O75508	55	GC03P170418	3.98177	https://www.genecards.org/cgi-bin/carddisp.pl?gene=CLDN11
CCDC141	Coiled-Coil Domain Containing 141	Protein Coding	Q6ZP82	45	GC02M178829	3.97819	https://www.genecards.org/cgi-bin/carddisp.pl?gene=CCDC141
TSSK1B	Testis Specific Serine Kinase 1B	Protein Coding	Q9BXA7	50	GC05M113432	3.9769	https://www.genecards.org/cgi-bin/carddisp.pl?gene=TSSK1B
SUN3	Sad1 And UNC84 Domain Containing 3	Protein Coding	Q8TAQ9	45	GC07M047987	3.97676	https://www.genecards.org/cgi-bin/carddisp.pl?gene=SUN3
CCND2	Cyclin D2	Protein Coding	P30279	60	GC12P080230	3.97612	https://www.genecards.org/cgi-bin/carddisp.pl?gene=CCND2
HSD17B4	Hydroxysteroid 17-Beta Dehydrogenase 4	Protein Coding	P51659	59	GC05P119452	3.97221	https://www.genecards.org/cgi-bin/carddisp.pl?gene=HSD17B4
FSIP2-AS1	FSIP2 Antisense RNA 1	RNA Gene		18	GC02M185652	3.97146	https://www.genecards.org/cgi-bin/carddisp.pl?gene=FSIP2-AS1
LOC107982234	WT1/WT1-AS Bi-Directional Promoter Region	Functional Element		9	GC11P032430	3.97136	https://www.genecards.org/cgi-bin/carddisp.pl?gene=LOC107982234
SPICE1-CFAP44	SPICE1-CFAP44 Readthrough (NMD Candidate)	RNA Gene		11	GC03M113337	3.96964	https://www.genecards.org/cgi-bin/carddisp.pl?gene=SPICE1-CFAP44
KATNB1	Katanin Regulatory Subunit B1	Protein Coding	Q9BVA0	54	GC16P057735	3.96807	https://www.genecards.org/cgi-bin/carddisp.pl?gene=KATNB1
ABCA3	ATP Binding Cassette Subfamily A Member 3	Protein Coding	Q99758	62	GC16M002275	3.96389	https://www.genecards.org/cgi-bin/carddisp.pl?gene=ABCA3
NOTCH3	Notch Receptor 3	Protein Coding	Q9UM47	64	GC19M015159	3.95914	https://www.genecards.org/cgi-bin/carddisp.pl?gene=NOTCH3
KDM5D	Lysine Demethylase 5D	Protein Coding	Q9BY66	52	GC0YM019703	3.94507	https://www.genecards.org/cgi-bin/carddisp.pl?gene=KDM5D
CETN1	Centrin 1	Protein Coding	Q12798	50	GC18P000580	3.93815	https://www.genecards.org/cgi-bin/carddisp.pl?gene=CETN1
BMPR2	Bone Morphogenetic Protein Receptor Type 2	Protein Coding	Q13873	63	GC02P202376	3.93508	https://www.genecards.org/cgi-bin/carddisp.pl?gene=BMPR2
FGFR2	Fibroblast Growth Factor Receptor 2	Protein Coding	P21802	68	GC10M121478	3.93494	https://www.genecards.org/cgi-bin/carddisp.pl?gene=FGFR2
MEIG1	Meiosis/Spermiogenesis Associated 1	Protein Coding	Q5JSS6	40	GC10P014954	3.92777	https://www.genecards.org/cgi-bin/carddisp.pl?gene=MEIG1
CCL2	C-C Motif Chemokine Ligand 2	Protein Coding	P13500	62	GC17P034255	3.92738	https://www.genecards.org/cgi-bin/carddisp.pl?gene=CCL2
MIR221	MicroRNA 221	RNA Gene		28	GC0XM045746	3.92254	https://www.genecards.org/cgi-bin/carddisp.pl?gene=MIR221
WNT7A	Wnt Family Member 7A	Protein Coding	O00755	61	GC03M029250	3.91206	https://www.genecards.org/cgi-bin/carddisp.pl?gene=WNT7A
HSFY2	Heat Shock Transcription Factor Y-Linked 2	Protein Coding	Q96LI6	33	GC0YM018733	3.90986	https://www.genecards.org/cgi-bin/carddisp.pl?gene=HSFY2
ERAL1	Era Like 12S Mitochondrial RRNA Chaperone 1	Protein Coding	O75616	49	GC17P164703	3.90915	https://www.genecards.org/cgi-bin/carddisp.pl?gene=ERAL1
PLG	Plasminogen	Protein Coding	P00747	62	GC06P160702	3.90896	https://www.genecards.org/cgi-bin/carddisp.pl?gene=PLG
STK11	Serine/Threonine Kinase 11	Protein Coding	Q15831	62	GC19P001177	3.90684	https://www.genecards.org/cgi-bin/carddisp.pl?gene=STK11
CATSPERE	Catsper Channel Auxiliary Subunit Epsilon	Protein Coding	Q5SY80	40	GC01P244452	3.90377	https://www.genecards.org/cgi-bin/carddisp.pl?gene=CATSPERE
HERC2	HECT And RLD Domain Containing E3 Ubiquitin Protein Ligase 2	Protein Coding	O95714	57	GC15M028111	3.90336	https://www.genecards.org/cgi-bin/carddisp.pl?gene=HERC2
CEP41	Centrosomal Protein 41	Protein Coding	Q9BYV8	52	GC07M130393	3.89997	https://www.genecards.org/cgi-bin/carddisp.pl?gene=CEP41
PPP2R3C	Protein Phosphatase 2 Regulatory Subunit B''Gamma	Protein Coding	Q969Q6	50	GC14M035085	3.899	https://www.genecards.org/cgi-bin/carddisp.pl?gene=PPP2R3C
ACVR2B	Activin A Receptor Type 2B	Protein Coding	Q13705	62	GC03P038453	3.89596	https://www.genecards.org/cgi-bin/carddisp.pl?gene=ACVR2B
DNAAF3-AS1	DNAAF3 Antisense RNA 1	RNA Gene		18	GC19P162866	3.89596	https://www.genecards.org/cgi-bin/carddisp.pl?gene=DNAAF3-AS1
AKR1C2	Aldo-Keto Reductase Family 1 Member C2	Protein Coding	P52895	57	GC10M004987	3.89015	https://www.genecards.org/cgi-bin/carddisp.pl?gene=AKR1C2
IRF6	Interferon Regulatory Factor 6	Protein Coding	O14896	56	GC01M209785	3.89015	https://www.genecards.org/cgi-bin/carddisp.pl?gene=IRF6
HPS1	HPS1 Biogenesis Of Lysosomal Organelles Complex 3 Subunit 1	Protein Coding	Q92902	53	GC10M098410	3.88796	https://www.genecards.org/cgi-bin/carddisp.pl?gene=HPS1
DNAH3	Dynein Axonemal Heavy Chain 3	Protein Coding	Q8TD57	45	GC16M052811	3.87804	https://www.genecards.org/cgi-bin/carddisp.pl?gene=DNAH3
MT-ND3	Mitochondrially Encoded NADH:Ubiquinone Oxidoreductase Core Subunit 3	Protein Coding	P03897	44	GCMTP010061	3.87378	https://www.genecards.org/cgi-bin/carddisp.pl?gene=MT-ND3
ITGAV	Integrin Subunit Alpha V	Protein Coding	P06756	61	GC02P186589	3.87289	https://www.genecards.org/cgi-bin/carddisp.pl?gene=ITGAV
LMNA	Lamin A/C	Protein Coding	P02545	63	GC01P156082	3.86834	https://www.genecards.org/cgi-bin/carddisp.pl?gene=LMNA
HBB	Hemoglobin Subunit Beta	Protein Coding	P68871	58	GC11M015976	3.86823	https://www.genecards.org/cgi-bin/carddisp.pl?gene=HBB
EMX2	Empty Spiracles Homeobox 2	Protein Coding	Q04743	56	GC10P117542	3.86054	https://www.genecards.org/cgi-bin/carddisp.pl?gene=EMX2
PRYP3	PTPN13 Like Y-Linked Pseudogene 3	Pseudogene	O14603	15	GC0YM023681	3.86046	https://www.genecards.org/cgi-bin/carddisp.pl?gene=PRYP3
CDY2B	Chromodomain Y-Linked 2B	Protein Coding	Q9Y6F7	33	GC0YM017877	3.85824	https://www.genecards.org/cgi-bin/carddisp.pl?gene=CDY2B
CSF2RA	Colony Stimulating Factor 2 Receptor Subunit Alpha	Protein Coding	P15509	57	GC0XP003065	3.85514	https://www.genecards.org/cgi-bin/carddisp.pl?gene=CSF2RA
SLC34A2	Solute Carrier Family 34 Member 2	Protein Coding	O95436	58	GC04P025648	3.85379	https://www.genecards.org/cgi-bin/carddisp.pl?gene=SLC34A2
SDHA	Succinate Dehydrogenase Complex Flavoprotein Subunit A	Protein Coding	P31040	61	GC05P000254	3.84986	https://www.genecards.org/cgi-bin/carddisp.pl?gene=SDHA
EFEMP2	EGF Containing Fibulin Extracellular Matrix Protein 2	Protein Coding	O95967	56	GC11M143006	3.84945	https://www.genecards.org/cgi-bin/carddisp.pl?gene=EFEMP2
ACRV1	Acrosomal Vesicle Protein 1	Protein Coding	P26436	49	GC11M125671	3.83791	https://www.genecards.org/cgi-bin/carddisp.pl?gene=ACRV1
EGFR	Epidermal Growth Factor Receptor	Protein Coding	P00533	68	GC07P055019	3.83182	https://www.genecards.org/cgi-bin/carddisp.pl?gene=EGFR
MAGEL2	MAGE Family Member L2	Protein Coding	Q9UJ55	49	GC15M023643	3.82888	https://www.genecards.org/cgi-bin/carddisp.pl?gene=MAGEL2
RNF216	Ring Finger Protein 216	Protein Coding	Q9NWF9	55	GC07M005620	3.82792	https://www.genecards.org/cgi-bin/carddisp.pl?gene=RNF216
IFT20	Intraflagellar Transport 20	Protein Coding	Q8IY31	47	GC17M100464	3.81699	https://www.genecards.org/cgi-bin/carddisp.pl?gene=IFT20
CYCS	Cytochrome C, Somatic	Protein Coding	P99999	60	GC07M025118	3.81578	https://www.genecards.org/cgi-bin/carddisp.pl?gene=CYCS
CYB5A	Cytochrome B5 Type A	Protein Coding	P00167	56	GC18M074250	3.80564	https://www.genecards.org/cgi-bin/carddisp.pl?gene=CYB5A
FAT4	FAT Atypical Cadherin 4	Protein Coding	Q6V0I7	51	GC04P125315	3.80508	https://www.genecards.org/cgi-bin/carddisp.pl?gene=FAT4
BRIP1	BRCA1 Interacting DNA Helicase 1	Protein Coding	Q9BX63	61	GC17M061679	3.79929	https://www.genecards.org/cgi-bin/carddisp.pl?gene=BRIP1
GGPS1	Geranylgeranyl Diphosphate Synthase 1	Protein Coding	O95749	56	GC01P235327	3.79431	https://www.genecards.org/cgi-bin/carddisp.pl?gene=GGPS1
MIR22	MicroRNA 22	RNA Gene		30	GC17M001713	3.792	https://www.genecards.org/cgi-bin/carddisp.pl?gene=MIR22
POU5F1	POU Class 5 Homeobox 1	Protein Coding	Q01860	60	GC06M111459	3.7867	https://www.genecards.org/cgi-bin/carddisp.pl?gene=POU5F1
MIR29C	MicroRNA 29c	RNA Gene		27	GC01M207838	3.78265	https://www.genecards.org/cgi-bin/carddisp.pl?gene=MIR29C
TSKS	Testis Specific Serine Kinase Substrate	Protein Coding	Q9UJT2	40	GC19M049739	3.78172	https://www.genecards.org/cgi-bin/carddisp.pl?gene=TSKS
PHOX2B	Paired Like Homeobox 2B	Protein Coding	Q99453	56	GC04M041746	3.77479	https://www.genecards.org/cgi-bin/carddisp.pl?gene=PHOX2B
ANKS6	Ankyrin Repeat And Sterile Alpha Motif Domain Containing 6	Protein Coding	Q68DC2	50	GC09M098731	3.77479	https://www.genecards.org/cgi-bin/carddisp.pl?gene=ANKS6
LOC130065090	ATAC-STARR-Seq Lymphoblastoid Silent Region 11016	Functional Element		8	GC19P169372	3.77479	https://www.genecards.org/cgi-bin/carddisp.pl?gene=LOC130065090
TLR4	Toll Like Receptor 4	Protein Coding	O00206	63	GC09P117704	3.77051	https://www.genecards.org/cgi-bin/carddisp.pl?gene=TLR4
HAP1	Huntingtin Associated Protein 1	Protein Coding	P54257	52	GC17M041717	3.76614	https://www.genecards.org/cgi-bin/carddisp.pl?gene=HAP1
NXF2	Nuclear RNA Export Factor 2	Protein Coding	Q9GZY0	41	GC0XP102247	3.76614	https://www.genecards.org/cgi-bin/carddisp.pl?gene=NXF2
COMT	Catechol-O-Methyltransferase	Protein Coding	P21964	63	GC22P019941	3.75224	https://www.genecards.org/cgi-bin/carddisp.pl?gene=COMT
NRAS	NRAS Proto-Oncogene, GTPase	Protein Coding	P01111	63	GC01M114704	3.75146	https://www.genecards.org/cgi-bin/carddisp.pl?gene=NRAS
SLX4	SLX4 Structure-Specific Endonuclease Subunit	Protein Coding	Q8IY92	49	GC16M003581	3.74984	https://www.genecards.org/cgi-bin/carddisp.pl?gene=SLX4
CEP135	Centrosomal Protein 135	Protein Coding	Q66GS9	51	GC04P055948	3.74602	https://www.genecards.org/cgi-bin/carddisp.pl?gene=CEP135
ZMYND12	Zinc Finger MYND-Type Containing 12	Protein Coding	Q9H0C1	42	GC01M042430	3.74338	https://www.genecards.org/cgi-bin/carddisp.pl?gene=ZMYND12
CDC25A	Cell Division Cycle 25A	Protein Coding	P30304	62	GC03M048414	3.73993	https://www.genecards.org/cgi-bin/carddisp.pl?gene=CDC25A
DEFB119	Defensin Beta 119	Protein Coding	Q8N690	42	GC20M031377	3.73754	https://www.genecards.org/cgi-bin/carddisp.pl?gene=DEFB119
CHEK2	Checkpoint Kinase 2	Protein Coding	O96017	67	GC22M028687	3.73199	https://www.genecards.org/cgi-bin/carddisp.pl?gene=CHEK2
SYCP2L	Synaptonemal Complex Protein 2 Like	Protein Coding	Q5T4T6	43	GC06P014896	3.72857	https://www.genecards.org/cgi-bin/carddisp.pl?gene=SYCP2L
IGFBP3	Insulin Like Growth Factor Binding Protein 3	Protein Coding	P17936	59	GC07M045912	3.71493	https://www.genecards.org/cgi-bin/carddisp.pl?gene=IGFBP3
CBL	Cbl Proto-Oncogene	Protein Coding	P22681	64	GC11P119206	3.70809	https://www.genecards.org/cgi-bin/carddisp.pl?gene=CBL
LOC126653391	CDK7 Strongly-Dependent Group 2 Enhancer GRCh37_chr21:43912470-43913669	Functional Element		8	GC21P042493	3.70758	https://www.genecards.org/cgi-bin/carddisp.pl?gene=LOC126653391
POLG2	DNA Polymerase Gamma 2, Accessory Subunit	Protein Coding	Q9UHN1	53	GC17M064477	3.70258	https://www.genecards.org/cgi-bin/carddisp.pl?gene=POLG2
NOS2	Nitric Oxide Synthase 2	Protein Coding	P35228	61	GC17M027756	3.7024	https://www.genecards.org/cgi-bin/carddisp.pl?gene=NOS2
HFE-AS1	HFE Antisense RNA 1	RNA Gene		14	GC06M110975	3.70136	https://www.genecards.org/cgi-bin/carddisp.pl?gene=HFE-AS1
LOC130055542	ATAC-STARR-Seq Lymphoblastoid Silent Region 5699	Functional Element		8	GC14P064274	3.70136	https://www.genecards.org/cgi-bin/carddisp.pl?gene=LOC130055542
LRGUK	Leucine Rich Repeats And Guanylate Kinase Domain Containing	Protein Coding	Q96M69	46	GC07P167908	3.69865	https://www.genecards.org/cgi-bin/carddisp.pl?gene=LRGUK
SCN4A	Sodium Voltage-Gated Channel Alpha Subunit 4	Protein Coding	P35499	58	GC17M063938	3.69564	https://www.genecards.org/cgi-bin/carddisp.pl?gene=SCN4A
CHRNE	Cholinergic Receptor Nicotinic Epsilon Subunit	Protein Coding	Q04844	57	GC17M004897	3.69162	https://www.genecards.org/cgi-bin/carddisp.pl?gene=CHRNE
GHRL	Ghrelin And Obestatin Prepropeptide	Protein Coding	Q9UBU3	55	GC03M010285	3.69064	https://www.genecards.org/cgi-bin/carddisp.pl?gene=GHRL
ADA	Adenosine Deaminase	Protein Coding	P00813	64	GC20M044620	3.69015	https://www.genecards.org/cgi-bin/carddisp.pl?gene=ADA
OXT	Oxytocin/Neurophysin I Prepropeptide	Protein Coding	P01178	50	GC20P011643	3.67775	https://www.genecards.org/cgi-bin/carddisp.pl?gene=OXT
CAPN10	Calpain 10	Protein Coding	Q9HC96	53	GC02P240586	3.67668	https://www.genecards.org/cgi-bin/carddisp.pl?gene=CAPN10
SDCCAG8	SHH Signaling And Ciliogenesis Regulator SDCCAG8	Protein Coding	Q86SQ7	53	GC01P243255	3.67358	https://www.genecards.org/cgi-bin/carddisp.pl?gene=SDCCAG8
IFT172	Intraflagellar Transport 172	Protein Coding	Q9UG01	52	GC02M029345	3.67358	https://www.genecards.org/cgi-bin/carddisp.pl?gene=IFT172
IFT27	Intraflagellar Transport 27	Protein Coding	Q9BW83	50	GC22M088408	3.67358	https://www.genecards.org/cgi-bin/carddisp.pl?gene=IFT27
SCLT1	Sodium Channel And Clathrin Linker 1	Protein Coding	Q96NL6	47	GC04M128864	3.67358	https://www.genecards.org/cgi-bin/carddisp.pl?gene=SCLT1
PRKAR1A	Protein Kinase CAMP-Dependent Type I Regulatory Subunit Alpha	Protein Coding	P10644	63	GC17P165859	3.66014	https://www.genecards.org/cgi-bin/carddisp.pl?gene=PRKAR1A
GLI3	GLI Family Zinc Finger 3	Protein Coding	P10071	62	GC07M041960	3.65606	https://www.genecards.org/cgi-bin/carddisp.pl?gene=GLI3
MYO6	Myosin VI	Protein Coding	Q9UM54	56	GC06P075749	3.65404	https://www.genecards.org/cgi-bin/carddisp.pl?gene=MYO6
POLR3B	RNA Polymerase III Subunit B	Protein Coding	Q9NW08	56	GC12P106357	3.65357	https://www.genecards.org/cgi-bin/carddisp.pl?gene=POLR3B
CLN6	CLN6 Transmembrane ER Protein	Protein Coding	Q9NWW5	49	GC15M068206	3.64909	https://www.genecards.org/cgi-bin/carddisp.pl?gene=CLN6
SDHB	Succinate Dehydrogenase Complex Iron Sulfur Subunit B	Protein Coding	P21912	61	GC01M036334	3.6467	https://www.genecards.org/cgi-bin/carddisp.pl?gene=SDHB
TTC14	Tetratricopeptide Repeat Domain 14	Protein Coding	Q96N46	49	GC03P180602	3.63661	https://www.genecards.org/cgi-bin/carddisp.pl?gene=TTC14
LOC129993895	ATAC-STARR-Seq Lymphoblastoid Silent Region 16013	Functional Element		8	GC05P055338	3.63661	https://www.genecards.org/cgi-bin/carddisp.pl?gene=LOC129993895
NANOS2	Nanos C2HC-Type Zinc Finger 2	Protein Coding	P60321	44	GC19M045913	3.63292	https://www.genecards.org/cgi-bin/carddisp.pl?gene=NANOS2
VCY1B	Variable Charge Y-Linked 1B	Protein Coding	O14598	30	GC0YP014973	3.621	https://www.genecards.org/cgi-bin/carddisp.pl?gene=VCY1B
ETV5	ETS Variant Transcription Factor 5	Protein Coding	P41161	52	GC03M186046	3.61921	https://www.genecards.org/cgi-bin/carddisp.pl?gene=ETV5
REDIC1	Regulator Of DNA Class I Crossover Intermediates 1	Protein Coding	Q86WS4	37	GC12P039626	3.61804	https://www.genecards.org/cgi-bin/carddisp.pl?gene=REDIC1
ASTL	Astacin Like Metalloendopeptidase	Protein Coding	Q6HA08	44	GC02M102608	3.60937	https://www.genecards.org/cgi-bin/carddisp.pl?gene=ASTL
ERCC3	ERCC Excision Repair 3, TFIIH Core Complex Helicase Subunit	Protein Coding	P19447	60	GC02M127257	3.60577	https://www.genecards.org/cgi-bin/carddisp.pl?gene=ERCC3
EZH2	Enhancer Of Zeste 2 Polycomb Repressive Complex 2 Subunit	Protein Coding	Q15910	66	GC07M148807	3.60433	https://www.genecards.org/cgi-bin/carddisp.pl?gene=EZH2
IL1RN	Interleukin 1 Receptor Antagonist	Protein Coding	P18510	62	GC02P157308	3.59369	https://www.genecards.org/cgi-bin/carddisp.pl?gene=IL1RN
H2AC20	H2A Clustered Histone 20	Protein Coding	Q16777	49	GC01P179703	3.58332	https://www.genecards.org/cgi-bin/carddisp.pl?gene=H2AC20
SFTPB	Surfactant Protein B	Protein Coding	P07988	56	GC02M085657	3.58287	https://www.genecards.org/cgi-bin/carddisp.pl?gene=SFTPB
SOD2-OT1	SOD2 Overlapping Transcript 1	RNA Gene		20	GC06M159772	3.58217	https://www.genecards.org/cgi-bin/carddisp.pl?gene=SOD2-OT1
ZBTB24-DT	ZBTB24 Divergent Transcript	RNA Gene		15	GC06P191558	3.58055	https://www.genecards.org/cgi-bin/carddisp.pl?gene=ZBTB24-DT
FAS	Fas Cell Surface Death Receptor	Protein Coding	P25445	63	GC10P128620	3.57848	https://www.genecards.org/cgi-bin/carddisp.pl?gene=FAS
NANOS3	Nanos C2HC-Type Zinc Finger 3	Protein Coding	P60323	47	GC19P013862	3.57791	https://www.genecards.org/cgi-bin/carddisp.pl?gene=NANOS3
CDAN1	Codanin 1	Protein Coding	Q8IWY9	49	GC15M042723	3.57751	https://www.genecards.org/cgi-bin/carddisp.pl?gene=CDAN1
HNF1A	HNF1 Homeobox A	Protein Coding	P20823	59	GC12P120978	3.56166	https://www.genecards.org/cgi-bin/carddisp.pl?gene=HNF1A
VPS54	VPS54 Subunit Of GARP Complex	Protein Coding	Q9P1Q0	49	GC02M063892	3.56013	https://www.genecards.org/cgi-bin/carddisp.pl?gene=VPS54
REN	Renin	Protein Coding	P00797	61	GC01M204154	3.53543	https://www.genecards.org/cgi-bin/carddisp.pl?gene=REN
ACVRL1	Activin A Receptor Like Type 1	Protein Coding	P37023	63	GC12P051906	3.52793	https://www.genecards.org/cgi-bin/carddisp.pl?gene=ACVRL1
COL4A1	Collagen Type IV Alpha 1 Chain	Protein Coding	P02462	60	GC13M110148	3.52793	https://www.genecards.org/cgi-bin/carddisp.pl?gene=COL4A1
KCNK3	Potassium Two Pore Domain Channel Subfamily K Member 3	Protein Coding	O14649	60	GC02P026692	3.52793	https://www.genecards.org/cgi-bin/carddisp.pl?gene=KCNK3
COL4A2	Collagen Type IV Alpha 2 Chain	Protein Coding	P08572	59	GC13P110305	3.52793	https://www.genecards.org/cgi-bin/carddisp.pl?gene=COL4A2
EIF2AK4	Eukaryotic Translation Initiation Factor 2 Alpha Kinase 4	Protein Coding	Q9P2K8	57	GC15P039934	3.52793	https://www.genecards.org/cgi-bin/carddisp.pl?gene=EIF2AK4
CAV3	Caveolin 3	Protein Coding	P56539	56	GC03P008733	3.52793	https://www.genecards.org/cgi-bin/carddisp.pl?gene=CAV3
ABCC10	ATP Binding Cassette Subfamily C Member 10	Protein Coding	Q5T3U5	52	GC06P043427	3.52793	https://www.genecards.org/cgi-bin/carddisp.pl?gene=ABCC10
TBX4	T-Box Transcription Factor 4	Protein Coding	P57082	52	GC17P165692	3.52793	https://www.genecards.org/cgi-bin/carddisp.pl?gene=TBX4
SCAPER	S-Phase Cyclin A Associated Protein In The ER	Protein Coding	Q9BY12	46	GC15M076347	3.51704	https://www.genecards.org/cgi-bin/carddisp.pl?gene=SCAPER
CTNS	Cystinosin, Lysosomal Cystine Transporter	Protein Coding	O60931	57	GC17P003636	3.50906	https://www.genecards.org/cgi-bin/carddisp.pl?gene=CTNS
NPAP1	Nuclear Pore Associated Protein 1	Protein Coding	Q9NZP6	42	GC15P024675	3.50493	https://www.genecards.org/cgi-bin/carddisp.pl?gene=NPAP1
PTCH1	Patched 1	Protein Coding	Q13635	64	GC09M095442	3.50336	https://www.genecards.org/cgi-bin/carddisp.pl?gene=PTCH1
SMARCA4	SWI/SNF Related BAF Chromatin Remodeling Complex Subunit ATPase 4	Protein Coding	P51532	63	GC19P161376	3.50098	https://www.genecards.org/cgi-bin/carddisp.pl?gene=SMARCA4
AHI1	Abelson Helper Integration Site 1	Protein Coding	Q8N157	53	GC06M135283	3.49553	https://www.genecards.org/cgi-bin/carddisp.pl?gene=AHI1
RPL5	Ribosomal Protein L5	Protein Coding	P46777	60	GC01P092865	3.48954	https://www.genecards.org/cgi-bin/carddisp.pl?gene=RPL5
LOC129997730	ATAC-STARR-Seq Lymphoblastoid Silent Region 17816	Functional Element		7	GC07P021437	3.48194	https://www.genecards.org/cgi-bin/carddisp.pl?gene=LOC129997730
LOC129997731	ATAC-STARR-Seq Lymphoblastoid Silent Region 17817	Functional Element		7	GC07P021438	3.48194	https://www.genecards.org/cgi-bin/carddisp.pl?gene=LOC129997731
CIMAP1A	Ciliary Microtubule Associated Protein 1A	Protein Coding	Q96PU9	42	GC11P000196	3.48036	https://www.genecards.org/cgi-bin/carddisp.pl?gene=CIMAP1A
CTNNB1	Catenin Beta 1	Protein Coding	P35222	66	GC03P041194	3.48004	https://www.genecards.org/cgi-bin/carddisp.pl?gene=CTNNB1
UBE3A	Ubiquitin Protein Ligase E3A	Protein Coding	Q05086	60	GC15M025333	3.47375	https://www.genecards.org/cgi-bin/carddisp.pl?gene=UBE3A
ABCB1	ATP Binding Cassette Subfamily B Member 1	Protein Coding	P08183	64	GC07M087504	3.47226	https://www.genecards.org/cgi-bin/carddisp.pl?gene=ABCB1
TPI1	Triosephosphate Isomerase 1	Protein Coding	P60174	59	GC12P006867	3.46559	https://www.genecards.org/cgi-bin/carddisp.pl?gene=TPI1
HSPA1B	Heat Shock Protein Family A (Hsp70) Member 1B	Protein Coding	P0DMV9	54	GC06P190724	3.4622	https://www.genecards.org/cgi-bin/carddisp.pl?gene=HSPA1B
IQCB1	IQ Motif Containing B1	Protein Coding	Q15051	54	GC03M121769	3.45702	https://www.genecards.org/cgi-bin/carddisp.pl?gene=IQCB1
CC2D2A	Coiled-Coil And C2 Domain Containing 2A	Protein Coding	Q9P2K1	52	GC04P032170	3.45702	https://www.genecards.org/cgi-bin/carddisp.pl?gene=CC2D2A
IFT81	Intraflagellar Transport 81	Protein Coding	Q8WYA0	52	GC12P110124	3.45702	https://www.genecards.org/cgi-bin/carddisp.pl?gene=IFT81
DCDC2	Doublecortin Domain Containing 2	Protein Coding	Q9UHG0	51	GC06M024171	3.45702	https://www.genecards.org/cgi-bin/carddisp.pl?gene=DCDC2
PKHD1	PKHD1 Ciliary IPT Domain Containing Fibrocystin/Polyductin	Protein Coding	P08F94	50	GC06M111896	3.45702	https://www.genecards.org/cgi-bin/carddisp.pl?gene=PKHD1
IL18	Interleukin 18	Protein Coding	Q14116	56	GC11M112143	3.45666	https://www.genecards.org/cgi-bin/carddisp.pl?gene=IL18
MIRLET7C	MicroRNA Let-7c	RNA Gene		30	GC21P021916	3.45499	https://www.genecards.org/cgi-bin/carddisp.pl?gene=MIRLET7C
TMEM95	Transmembrane Protein 95	Protein Coding	Q3KNT9	36	GC17P164125	3.44695	https://www.genecards.org/cgi-bin/carddisp.pl?gene=TMEM95
RAD21L1	RAD21 Cohesin Complex Component Like 1	Protein Coding	Q9H4I0	39	GC20P001226	3.44565	https://www.genecards.org/cgi-bin/carddisp.pl?gene=RAD21L1
GCDH	Glutaryl-CoA Dehydrogenase	Protein Coding	Q92947	57	GC19P012891	3.44415	https://www.genecards.org/cgi-bin/carddisp.pl?gene=GCDH
PANK2	Pantothenate Kinase 2	Protein Coding	Q9BZ23	57	GC20P011675	3.44354	https://www.genecards.org/cgi-bin/carddisp.pl?gene=PANK2
CILK1	Ciliogenesis Associated Kinase 1	Protein Coding	Q9UPZ9	55	GC06M111945	3.43712	https://www.genecards.org/cgi-bin/carddisp.pl?gene=CILK1
SETBP1	SET Binding Protein 1	Protein Coding	Q9Y6X0	53	GC18P044680	3.43712	https://www.genecards.org/cgi-bin/carddisp.pl?gene=SETBP1
FREM2	FRAS1 Related Extracellular Matrix 2	Protein Coding	Q5SZK8	48	GC13P038687	3.43712	https://www.genecards.org/cgi-bin/carddisp.pl?gene=FREM2
PALB2	Partner And Localizer Of BRCA2	Protein Coding	Q86YC2	57	GC16M023603	3.43623	https://www.genecards.org/cgi-bin/carddisp.pl?gene=PALB2
SCNN1G	Sodium Channel Epithelial 1 Subunit Gamma	Protein Coding	P51170	59	GC16P023182	3.43313	https://www.genecards.org/cgi-bin/carddisp.pl?gene=SCNN1G
PRKACA	Protein Kinase CAMP-Activated Catalytic Subunit Alpha	Protein Coding	P17612	65	GC19M112024	3.43285	https://www.genecards.org/cgi-bin/carddisp.pl?gene=PRKACA
PRKN	Parkin RBR E3 Ubiquitin Protein Ligase	Protein Coding	O60260	62	GC06M161348	3.43285	https://www.genecards.org/cgi-bin/carddisp.pl?gene=PRKN
CDCA7L	Cell Division Cycle Associated 7 Like	Protein Coding	Q96GN5	50	GC07M021900	3.43176	https://www.genecards.org/cgi-bin/carddisp.pl?gene=CDCA7L
VEGFA	Vascular Endothelial Growth Factor A	Protein Coding	P15692	61	GC06P043770	3.42942	https://www.genecards.org/cgi-bin/carddisp.pl?gene=VEGFA
LOC130055524	ATAC-STARR-Seq Lymphoblastoid Active Region 8299	Functional Element		8	GC14P064263	3.42833	https://www.genecards.org/cgi-bin/carddisp.pl?gene=LOC130055524
ZBTB16	Zinc Finger And BTB Domain Containing 16	Protein Coding	Q05516	55	GC11P114059	3.42479	https://www.genecards.org/cgi-bin/carddisp.pl?gene=ZBTB16
NT5C1B	5'-Nucleotidase, Cytosolic IB	Protein Coding	Q96P26	49	GC02M018562	3.4221	https://www.genecards.org/cgi-bin/carddisp.pl?gene=NT5C1B
ARX	Aristaless Related Homeobox	Protein Coding	Q96QS3	55	GC0XM025003	3.41857	https://www.genecards.org/cgi-bin/carddisp.pl?gene=ARX
MIR27A	MicroRNA 27a	RNA Gene		31	GC19M112017	3.41082	https://www.genecards.org/cgi-bin/carddisp.pl?gene=MIR27A
H1-7	H1.7 Linker Histone	Protein Coding	Q75WM6	38	GC12P081215	3.40972	https://www.genecards.org/cgi-bin/carddisp.pl?gene=H1-7
NDNF	Neuron Derived Neurotrophic Factor	Protein Coding	Q8TB73	49	GC04M121035	3.40928	https://www.genecards.org/cgi-bin/carddisp.pl?gene=NDNF
CSTF2T	Cleavage Stimulation Factor Subunit 2 Tau Variant	Protein Coding	Q9H0L4	48	GC10M051695	3.40111	https://www.genecards.org/cgi-bin/carddisp.pl?gene=CSTF2T
ATP2B4	ATPase Plasma Membrane Ca2+ Transporting 4	Protein Coding	P23634	58	GC01P203626	3.39982	https://www.genecards.org/cgi-bin/carddisp.pl?gene=ATP2B4
LOC107457585	Meiotic Recombination Hotspot J	Functional Element		8	GC05P013737	3.39182	https://www.genecards.org/cgi-bin/carddisp.pl?gene=LOC107457585
LOC126807318	MED14-Independent Group 3 Enhancer GRCh37_chr5:13858976-13860175	Functional Element		8	GC05P013858	3.39182	https://www.genecards.org/cgi-bin/carddisp.pl?gene=LOC126807318
TDRD5	Tudor Domain Containing 5	Protein Coding	Q8NAT2	42	GC01P179591	3.39043	https://www.genecards.org/cgi-bin/carddisp.pl?gene=TDRD5
RIMBP3	RIMS Binding Protein 3	Protein Coding	Q9UFD9	39	GC22M018605	3.389	https://www.genecards.org/cgi-bin/carddisp.pl?gene=RIMBP3
IL6ST	Interleukin 6 Cytokine Family Signal Transducer	Protein Coding	P40189	63	GC05M055935	3.38843	https://www.genecards.org/cgi-bin/carddisp.pl?gene=IL6ST
TMEM67	Transmembrane Protein 67	Protein Coding	Q5HYA8	52	GC08P093754	3.38789	https://www.genecards.org/cgi-bin/carddisp.pl?gene=TMEM67
PPARG	Peroxisome Proliferator Activated Receptor Gamma	Protein Coding	P37231	65	GC03P012287	3.37568	https://www.genecards.org/cgi-bin/carddisp.pl?gene=PPARG
CRP	C-Reactive Protein	Protein Coding	P02741	59	GC01M168779	3.37557	https://www.genecards.org/cgi-bin/carddisp.pl?gene=CRP
MIR509-1	MicroRNA 509-1	RNA Gene		23	GC0XM147260	3.3718	https://www.genecards.org/cgi-bin/carddisp.pl?gene=MIR509-1
CCL11	C-C Motif Chemokine Ligand 11	Protein Coding	P51671	58	GC17P034285	3.37147	https://www.genecards.org/cgi-bin/carddisp.pl?gene=CCL11
NF2	NF2, Moesin-Ezrin-Radixin Like (MERLIN) Tumor Suppressor	Protein Coding	P35240	62	GC22P029603	3.36838	https://www.genecards.org/cgi-bin/carddisp.pl?gene=NF2
NDN	Necdin, MAGE Family Member	Protein Coding	Q99608	55	GC15M048827	3.36362	https://www.genecards.org/cgi-bin/carddisp.pl?gene=NDN
PXDN	Peroxidasin	Protein Coding	Q92626	56	GC02M001635	3.36216	https://www.genecards.org/cgi-bin/carddisp.pl?gene=PXDN
EIF1AY	Eukaryotic Translation Initiation Factor 1A Y-Linked	Protein Coding	O14602	44	GC0YP020590	3.36009	https://www.genecards.org/cgi-bin/carddisp.pl?gene=EIF1AY
ADIPOQ	Adiponectin, C1Q And Collagen Domain Containing	Protein Coding	Q15848	59	GC03P186842	3.35924	https://www.genecards.org/cgi-bin/carddisp.pl?gene=ADIPOQ
H3-3B	H3.3 Histone B	Protein Coding	P84243	50	GC17M101834	3.35377	https://www.genecards.org/cgi-bin/carddisp.pl?gene=H3-3B
RBMY1F	RNA Binding Motif Protein Y-Linked Family 1 Member F	Protein Coding	Q15415	33	GC0YM022169	3.35376	https://www.genecards.org/cgi-bin/carddisp.pl?gene=RBMY1F
RAF1	Raf-1 Proto-Oncogene, Serine/Threonine Kinase	Protein Coding	P04049	67	GC03M012583	3.35363	https://www.genecards.org/cgi-bin/carddisp.pl?gene=RAF1
FANCI	FA Complementation Group I	Protein Coding	Q9NVI1	54	GC15P089243	3.35363	https://www.genecards.org/cgi-bin/carddisp.pl?gene=FANCI
ROPN1L	Rhophilin Associated Tail Protein 1 Like	Protein Coding	Q96C74	49	GC05P010441	3.35056	https://www.genecards.org/cgi-bin/carddisp.pl?gene=ROPN1L
MIR139	MicroRNA 139	RNA Gene		30	GC11M072615	3.3399	https://www.genecards.org/cgi-bin/carddisp.pl?gene=MIR139
RAD50	RAD50 Double Strand Break Repair Protein	Protein Coding	Q92878	62	GC05P132556	3.33604	https://www.genecards.org/cgi-bin/carddisp.pl?gene=RAD50
TIMP1	TIMP Metallopeptidase Inhibitor 1	Protein Coding	P01033	57	GC0XP061588	3.33469	https://www.genecards.org/cgi-bin/carddisp.pl?gene=TIMP1
SPATA3	Spermatogenesis Associated 3	Protein Coding	Q8NHX4	42	GC02P231023	3.33391	https://www.genecards.org/cgi-bin/carddisp.pl?gene=SPATA3
MSH6	MutS Homolog 6	Protein Coding	P52701	61	GC02P047695	3.3292	https://www.genecards.org/cgi-bin/carddisp.pl?gene=MSH6
AHRR	Aryl Hydrocarbon Receptor Repressor	Protein Coding	A9YTQ3	49	GC05P000321	3.32623	https://www.genecards.org/cgi-bin/carddisp.pl?gene=AHRR
LHX4	LIM Homeobox 4	Protein Coding	Q969G2	52	GC01P181981	3.32334	https://www.genecards.org/cgi-bin/carddisp.pl?gene=LHX4
RBMY1J	RNA Binding Motif Protein Y-Linked Family 1 Member J	Protein Coding	Q15415	33	GC0YP022403	3.3213	https://www.genecards.org/cgi-bin/carddisp.pl?gene=RBMY1J
RBMY1D	RNA Binding Motif Protein Y-Linked Family 1 Member D	Protein Coding	P0C7P1	30	GC0YM021869	3.3213	https://www.genecards.org/cgi-bin/carddisp.pl?gene=RBMY1D
DRC7	Dynein Regulatory Complex Subunit 7	Protein Coding	Q8IY82	43	GC16P057694	3.3148	https://www.genecards.org/cgi-bin/carddisp.pl?gene=DRC7
CHAT	Choline O-Acetyltransferase	Protein Coding	P28329	61	GC10P049609	3.3106	https://www.genecards.org/cgi-bin/carddisp.pl?gene=CHAT
ZEB2	Zinc Finger E-Box Binding Homeobox 2	Protein Coding	O60315	61	GC02M144384	3.3106	https://www.genecards.org/cgi-bin/carddisp.pl?gene=ZEB2
GLRA1	Glycine Receptor Alpha 1	Protein Coding	P23415	60	GC05M151822	3.3106	https://www.genecards.org/cgi-bin/carddisp.pl?gene=GLRA1
CHRNA1	Cholinergic Receptor Nicotinic Alpha 1 Subunit	Protein Coding	P02708	59	GC02M174747	3.3106	https://www.genecards.org/cgi-bin/carddisp.pl?gene=CHRNA1
EDN3	Endothelin 3	Protein Coding	P14138	59	GC20P059300	3.3106	https://www.genecards.org/cgi-bin/carddisp.pl?gene=EDN3
FBLN5	Fibulin 5	Protein Coding	Q9UBX5	59	GC14M091869	3.3106	https://www.genecards.org/cgi-bin/carddisp.pl?gene=FBLN5
CSF2RB	Colony Stimulating Factor 2 Receptor Subunit Beta	Protein Coding	P32927	58	GC22P036913	3.3106	https://www.genecards.org/cgi-bin/carddisp.pl?gene=CSF2RB
CHRNB1	Cholinergic Receptor Nicotinic Beta 1 Subunit	Protein Coding	P11230	57	GC17P164138	3.3106	https://www.genecards.org/cgi-bin/carddisp.pl?gene=CHRNB1
SLC6A5	Solute Carrier Family 6 Member 5	Protein Coding	Q9Y345	57	GC11P020599	3.3106	https://www.genecards.org/cgi-bin/carddisp.pl?gene=SLC6A5
SLC7A7	Solute Carrier Family 7 Member 7	Protein Coding	Q9UM01	57	GC14M022773	3.3106	https://www.genecards.org/cgi-bin/carddisp.pl?gene=SLC7A7
CHRND	Cholinergic Receptor Nicotinic Delta Subunit	Protein Coding	Q07001	55	GC02P232525	3.3106	https://www.genecards.org/cgi-bin/carddisp.pl?gene=CHRND
FOXF1	Forkhead Box F1	Protein Coding	Q12946	55	GC16P086510	3.3106	https://www.genecards.org/cgi-bin/carddisp.pl?gene=FOXF1
LTBP4	Latent Transforming Growth Factor Beta Binding Protein 4	Protein Coding	Q8N2S1	55	GC19P040592	3.3106	https://www.genecards.org/cgi-bin/carddisp.pl?gene=LTBP4
NEK1	NIMA Related Kinase 1	Protein Coding	Q96PY6	55	GC04M169393	3.3106	https://www.genecards.org/cgi-bin/carddisp.pl?gene=NEK1
RAPSN	Receptor Associated Protein Of The Synapse	Protein Coding	Q13702	53	GC11M142658	3.3106	https://www.genecards.org/cgi-bin/carddisp.pl?gene=RAPSN
COLQ	Collagen Like Tail Subunit Of Asymmetric Acetylcholinesterase	Protein Coding	Q9Y215	52	GC03M029286	3.3106	https://www.genecards.org/cgi-bin/carddisp.pl?gene=COLQ
FOXH1	Forkhead Box H1	Protein Coding	O75593	52	GC08M144473	3.3106	https://www.genecards.org/cgi-bin/carddisp.pl?gene=FOXH1
MMP21	Matrix Metallopeptidase 21	Protein Coding	Q8N119	52	GC10M125756	3.3106	https://www.genecards.org/cgi-bin/carddisp.pl?gene=MMP21
TCTN3	Tectonic Family Member 3	Protein Coding	Q6NUS6	52	GC10M095663	3.3106	https://www.genecards.org/cgi-bin/carddisp.pl?gene=TCTN3
HPS4	HPS4 Biogenesis Of Lysosomal Organelles Complex 3 Subunit 2	Protein Coding	Q9NQG7	51	GC22M026443	3.3106	https://www.genecards.org/cgi-bin/carddisp.pl?gene=HPS4
SFTPA2	Surfactant Protein A2	Protein Coding	Q8IWL1	50	GC10M084829	3.3106	https://www.genecards.org/cgi-bin/carddisp.pl?gene=SFTPA2
GDF1	Growth Differentiation Factor 1	Protein Coding	P27539	49	GC19M112181	3.3106	https://www.genecards.org/cgi-bin/carddisp.pl?gene=GDF1
ELMOD2	ELMO Domain Containing 2	Protein Coding	Q8IZ81	46	GC04P140524	3.3106	https://www.genecards.org/cgi-bin/carddisp.pl?gene=ELMOD2
HSDL1	Hydroxysteroid Dehydrogenase Like 1	Protein Coding	Q3SXM5	43	GC16M084123	3.3106	https://www.genecards.org/cgi-bin/carddisp.pl?gene=HSDL1
LOC126859961	BRD4-Independent Group 4 Enhancer GRCh37_chr7:21639662-21640861	Functional Element		8	GC07P021600	3.3106	https://www.genecards.org/cgi-bin/carddisp.pl?gene=LOC126859961
LOC126859962	BRD4-Independent Group 4 Enhancer GRCh37_chr7:21937780-21938979	Functional Element		8	GC07P021898	3.3106	https://www.genecards.org/cgi-bin/carddisp.pl?gene=LOC126859962
LOC129997052	ATAC-STARR-Seq Lymphoblastoid Active Region 24998	Functional Element		8	GC06P197710	3.3106	https://www.genecards.org/cgi-bin/carddisp.pl?gene=LOC129997052
LOC130000832	ATAC-STARR-Seq Lymphoblastoid Silent Region 19412	Functional Element		8	GC08P100474	3.3106	https://www.genecards.org/cgi-bin/carddisp.pl?gene=LOC130000832
LOC129993892	ATAC-STARR-Seq Lymphoblastoid Silent Region 16010	Functional Element		7	GC05P055286	3.3106	https://www.genecards.org/cgi-bin/carddisp.pl?gene=LOC129993892
LOC130055541	ATAC-STARR-Seq Lymphoblastoid Active Region 8320	Functional Element		7	GC14P064273	3.3106	https://www.genecards.org/cgi-bin/carddisp.pl?gene=LOC130055541
LOC130066749	ATAC-STARR-Seq Lymphoblastoid Silent Region 13344	Functional Element		7	GC21P052352	3.3106	https://www.genecards.org/cgi-bin/carddisp.pl?gene=LOC130066749
LOC130068098	ATAC-STARR-Seq Lymphoblastoid Silent Region 20735	Functional Element		7	GC0XP038351	3.3106	https://www.genecards.org/cgi-bin/carddisp.pl?gene=LOC130068098
CTH	Cystathionine Gamma-Lyase	Protein Coding	P32929	62	GC01P070411	3.30816	https://www.genecards.org/cgi-bin/carddisp.pl?gene=CTH
LOC126805634	CDK7 Strongly-Dependent Group 2 Enhancer GRCh37_chr1:17707761-17708960	Functional Element		3	GC01P087447	3.30539	https://www.genecards.org/cgi-bin/carddisp.pl?gene=LOC126805634
LOC126805635	BRD4-Independent Group 4 Enhancer GRCh37_chr1:17720217-17721416	Functional Element		3	GC01P087448	3.30539	https://www.genecards.org/cgi-bin/carddisp.pl?gene=LOC126805635
FTO	FTO Alpha-Ketoglutarate Dependent Dioxygenase	Protein Coding	Q9C0B1	59	GC16P129419	3.3045	https://www.genecards.org/cgi-bin/carddisp.pl?gene=FTO
SPESP1	Sperm Equatorial Segment Protein 1	Protein Coding	Q6UW49	42	GC15P068818	3.30335	https://www.genecards.org/cgi-bin/carddisp.pl?gene=SPESP1
DYNC2LI1	Dynein Cytoplasmic 2 Light Intermediate Chain 1	Protein Coding	Q8TCX1	50	GC02P045628	3.29919	https://www.genecards.org/cgi-bin/carddisp.pl?gene=DYNC2LI1
BBIP1	BBSome Interacting Protein 1	Protein Coding	A8MTZ0	43	GC10M110898	3.29792	https://www.genecards.org/cgi-bin/carddisp.pl?gene=BBIP1
YARS2	Tyrosyl-TRNA Synthetase 2	Protein Coding	Q9Y2Z4	56	GC12M037365	3.29506	https://www.genecards.org/cgi-bin/carddisp.pl?gene=YARS2
PMS2	PMS1 Homolog 2, Mismatch Repair System Component	Protein Coding	P54278	61	GC07M005973	3.29083	https://www.genecards.org/cgi-bin/carddisp.pl?gene=PMS2
TXNDC2	Thioredoxin Domain Containing 2	Protein Coding	Q86VQ3	46	GC18P009885	3.28096	https://www.genecards.org/cgi-bin/carddisp.pl?gene=TXNDC2
HSP90AA1	Heat Shock Protein 90 Alpha Family Class A Member 1	Protein Coding	P07900	65	GC14M102080	3.28006	https://www.genecards.org/cgi-bin/carddisp.pl?gene=HSP90AA1
CP	Ceruloplasmin	Protein Coding	P00450	62	GC03M149162	3.27986	https://www.genecards.org/cgi-bin/carddisp.pl?gene=CP
MIR423	MicroRNA 423	RNA Gene		26	GC17P030117	3.27749	https://www.genecards.org/cgi-bin/carddisp.pl?gene=MIR423
THRA	Thyroid Hormone Receptor Alpha	Protein Coding	P10827	61	GC17P040058	3.27052	https://www.genecards.org/cgi-bin/carddisp.pl?gene=THRA
CAPZA3	Capping Actin Protein Of Muscle Z-Line Subunit Alpha 3	Protein Coding	Q96KX2	44	GC12P080587	3.26784	https://www.genecards.org/cgi-bin/carddisp.pl?gene=CAPZA3
ACRBP	Acrosin Binding Protein	Protein Coding	Q8NEB7	43	GC12M006638	3.26784	https://www.genecards.org/cgi-bin/carddisp.pl?gene=ACRBP
IQCF1	IQ Motif Containing F1	Protein Coding	Q8N6M8	43	GC03M051894	3.26784	https://www.genecards.org/cgi-bin/carddisp.pl?gene=IQCF1
MIR133B	MicroRNA 133b	RNA Gene		30	GC06P052148	3.26779	https://www.genecards.org/cgi-bin/carddisp.pl?gene=MIR133B
MAJIN	Membrane Anchored Junction Protein	Protein Coding	Q3KP22	40	GC11M142947	3.26719	https://www.genecards.org/cgi-bin/carddisp.pl?gene=MAJIN
GTF2A1L	General Transcription Factor IIA Subunit 1 Like	Protein Coding	Q9UNN4	44	GC02P048617	3.26527	https://www.genecards.org/cgi-bin/carddisp.pl?gene=GTF2A1L
TGFBR3	Transforming Growth Factor Beta Receptor 3	Protein Coding	Q03167	60	GC01M091680	3.24987	https://www.genecards.org/cgi-bin/carddisp.pl?gene=TGFBR3
MUTYH	MutY DNA Glycosylase	Protein Coding	Q9UIF7	57	GC01M045329	3.24791	https://www.genecards.org/cgi-bin/carddisp.pl?gene=MUTYH
SRD5A1	Steroid 5 Alpha-Reductase 1	Protein Coding	P18405	57	GC05P006633	3.24753	https://www.genecards.org/cgi-bin/carddisp.pl?gene=SRD5A1
FGFR3	Fibroblast Growth Factor Receptor 3	Protein Coding	P22607	68	GC04P031618	3.24694	https://www.genecards.org/cgi-bin/carddisp.pl?gene=FGFR3
SPAG8	Sperm Associated Antigen 8	Protein Coding	Q99932	42	GC09M036442	3.2407	https://www.genecards.org/cgi-bin/carddisp.pl?gene=SPAG8
MRPS22	Mitochondrial Ribosomal Protein S22	Protein Coding	P82650	53	GC03P139005	3.23433	https://www.genecards.org/cgi-bin/carddisp.pl?gene=MRPS22
SYCE3	Synaptonemal Complex Central Element Protein 3	Protein Coding	A1L190	37	GC22M050551	3.23371	https://www.genecards.org/cgi-bin/carddisp.pl?gene=SYCE3
DMPK	DM1 Protein Kinase	Protein Coding	Q09013	60	GC19M045769	3.23349	https://www.genecards.org/cgi-bin/carddisp.pl?gene=DMPK
TEKT1	Tektin 1	Protein Coding	Q969V4	48	GC17M006789	3.23261	https://www.genecards.org/cgi-bin/carddisp.pl?gene=TEKT1
AKR1C4	Aldo-Keto Reductase Family 1 Member C4	Protein Coding	P17516	57	GC10P005195	3.22928	https://www.genecards.org/cgi-bin/carddisp.pl?gene=AKR1C4
CCNA2	Cyclin A2	Protein Coding	P20248	58	GC04M121816	3.22624	https://www.genecards.org/cgi-bin/carddisp.pl?gene=CCNA2
MIR126	MicroRNA 126	RNA Gene		30	GC09P136670	3.22535	https://www.genecards.org/cgi-bin/carddisp.pl?gene=MIR126
FASLG	Fas Ligand	Protein Coding	P48023	60	GC01P172659	3.22274	https://www.genecards.org/cgi-bin/carddisp.pl?gene=FASLG
HRAS	HRas Proto-Oncogene, GTPase	Protein Coding	P01112	65	GC11M015781	3.22193	https://www.genecards.org/cgi-bin/carddisp.pl?gene=HRAS
SLC4A1	Solute Carrier Family 4 Member 1 (Diego Blood Group)	Protein Coding	P02730	61	GC17M101061	3.22193	https://www.genecards.org/cgi-bin/carddisp.pl?gene=SLC4A1
ZFY	Zinc Finger Protein Y-Linked	Protein Coding	P08048	44	GC0YP002935	3.21981	https://www.genecards.org/cgi-bin/carddisp.pl?gene=ZFY
SLC9C1	Solute Carrier Family 9 Member C1	Protein Coding	Q4G0N8	44	GC03M112140	3.21949	https://www.genecards.org/cgi-bin/carddisp.pl?gene=SLC9C1
LOC106144556	AZFb P5.1 Recombination Region	Functional Element		4	GC0YP017923	3.21642	https://www.genecards.org/cgi-bin/carddisp.pl?gene=LOC106144556
LOC106144557	AZFb P1.2 Recombination Region	Functional Element		4	GC0YP024091	3.21642	https://www.genecards.org/cgi-bin/carddisp.pl?gene=LOC106144557
LOC106144558	AZFc P1.1 Recombination Region	Functional Element		4	GC0YP027949	3.21642	https://www.genecards.org/cgi-bin/carddisp.pl?gene=LOC106144558
HBEGF	Heparin Binding EGF Like Growth Factor	Protein Coding	Q99075	57	GC05M140332	3.21496	https://www.genecards.org/cgi-bin/carddisp.pl?gene=HBEGF
CD4	CD4 Molecule	Protein Coding	P01730	63	GC12P006786	3.18564	https://www.genecards.org/cgi-bin/carddisp.pl?gene=CD4
EVC	EvC Ciliary Complex Subunit 1	Protein Coding	P57679	49	GC04P031807	3.17803	https://www.genecards.org/cgi-bin/carddisp.pl?gene=EVC
SLC22A14	Solute Carrier Family 22 Member 14	Protein Coding	Q9Y267	46	GC03P042454	3.17791	https://www.genecards.org/cgi-bin/carddisp.pl?gene=SLC22A14
SPACA6	Sperm Acrosome Associated 6	Protein Coding	W5XKT8	29	GC19P162540	3.17791	https://www.genecards.org/cgi-bin/carddisp.pl?gene=SPACA6
MIR21	MicroRNA 21	RNA Gene		32	GC17P059841	3.17446	https://www.genecards.org/cgi-bin/carddisp.pl?gene=MIR21
CRISP1	Cysteine Rich Secretory Protein 1	Protein Coding	P54107	43	GC06M111887	3.17214	https://www.genecards.org/cgi-bin/carddisp.pl?gene=CRISP1
G6PC1	Glucose-6-Phosphatase Catalytic Subunit 1	Protein Coding	P35575	56	GC17P166632	3.16835	https://www.genecards.org/cgi-bin/carddisp.pl?gene=G6PC1
CABYR	Calcium Binding Tyrosine Phosphorylation Regulated	Protein Coding	O75952	47	GC18P024138	3.1598	https://www.genecards.org/cgi-bin/carddisp.pl?gene=CABYR
TEKT4	Tektin 4	Protein Coding	Q8WW24	47	GC02P100726	3.1598	https://www.genecards.org/cgi-bin/carddisp.pl?gene=TEKT4
RSPH6A	Radial Spoke Head 6 Homolog A	Protein Coding	Q9H0K4	43	GC19M045795	3.1598	https://www.genecards.org/cgi-bin/carddisp.pl?gene=RSPH6A
KCNQ1	Potassium Voltage-Gated Channel Subfamily Q Member 1	Protein Coding	P51787	62	GC11P002444	3.15944	https://www.genecards.org/cgi-bin/carddisp.pl?gene=KCNQ1
H2AX	H2A.X Variant Histone	Protein Coding	P16104	56	GC11M143854	3.15932	https://www.genecards.org/cgi-bin/carddisp.pl?gene=H2AX
NAT2	N-Acetyltransferase 2	Protein Coding	P11245	56	GC08P018391	3.15497	https://www.genecards.org/cgi-bin/carddisp.pl?gene=NAT2
ALMS1	ALMS1 Centrosome And Basal Body Associated Protein	Protein Coding	Q8TCU4	51	GC02P073385	3.15379	https://www.genecards.org/cgi-bin/carddisp.pl?gene=ALMS1
GFRA1	GDNF Family Receptor Alpha 1	Protein Coding	P56159	60	GC10M116056	3.15365	https://www.genecards.org/cgi-bin/carddisp.pl?gene=GFRA1
HNF1B	HNF1 Homeobox B	Protein Coding	P35680	55	GC17M037686	3.14762	https://www.genecards.org/cgi-bin/carddisp.pl?gene=HNF1B
WNT9B	Wnt Family Member 9B	Protein Coding	O14905	55	GC17P046833	3.14274	https://www.genecards.org/cgi-bin/carddisp.pl?gene=WNT9B
LHX1	LIM Homeobox 1	Protein Coding	P48742	53	GC17P164976	3.14274	https://www.genecards.org/cgi-bin/carddisp.pl?gene=LHX1
IL1A	Interleukin 1 Alpha	Protein Coding	P01583	58	GC02M112773	3.1393	https://www.genecards.org/cgi-bin/carddisp.pl?gene=IL1A
DHCR24	24-Dehydrocholesterol Reductase	Protein Coding	Q15392	57	GC01M054849	3.13872	https://www.genecards.org/cgi-bin/carddisp.pl?gene=DHCR24
MIR10A	MicroRNA 10a	RNA Gene		30	GC17M048579	3.13868	https://www.genecards.org/cgi-bin/carddisp.pl?gene=MIR10A
MIR202	MicroRNA 202	RNA Gene		27	GC10M133247	3.13777	https://www.genecards.org/cgi-bin/carddisp.pl?gene=MIR202
SOHLH2	Spermatogenesis And Oogenesis Specific Basic Helix-Loop-Helix 2	Protein Coding	Q9NX45	44	GC13M043502	3.137	https://www.genecards.org/cgi-bin/carddisp.pl?gene=SOHLH2
ZFX	Zinc Finger Protein X-Linked	Protein Coding	P17010	50	GC0XP024148	3.13661	https://www.genecards.org/cgi-bin/carddisp.pl?gene=ZFX
MEST	Mesoderm Specific Transcript	Protein Coding	Q5EB52	52	GC07P130486	3.13632	https://www.genecards.org/cgi-bin/carddisp.pl?gene=MEST
HOTAIR	HOX Transcript Antisense RNA	RNA Gene		31	GC12M053962	3.13091	https://www.genecards.org/cgi-bin/carddisp.pl?gene=HOTAIR
MIR451A	MicroRNA 451a	RNA Gene		25	GC17M028861	3.1302	https://www.genecards.org/cgi-bin/carddisp.pl?gene=MIR451A
APEX1	Apurinic/Apyrimidinic Endodeoxyribonuclease 1	Protein Coding	P27695	58	GC14P020455	3.12971	https://www.genecards.org/cgi-bin/carddisp.pl?gene=APEX1
RPS12	Ribosomal Protein S12	Protein Coding	P25398	53	GC06P132814	3.12889	https://www.genecards.org/cgi-bin/carddisp.pl?gene=RPS12
HSD3B1	Hydroxy-Delta-5-Steroid Dehydrogenase, 3 Beta- And Steroid Delta-Isomerase 1	Protein Coding	P14060	55	GC01P119507	3.12801	https://www.genecards.org/cgi-bin/carddisp.pl?gene=HSD3B1
SMC1B	Structural Maintenance Of Chromosomes 1B	Protein Coding	Q8NDV3	48	GC22M045344	3.1225	https://www.genecards.org/cgi-bin/carddisp.pl?gene=SMC1B
FANCC	FA Complementation Group C	Protein Coding	Q00597	60	GC09M095099	3.11987	https://www.genecards.org/cgi-bin/carddisp.pl?gene=FANCC
IL1R2	Interleukin 1 Receptor Type 2	Protein Coding	P27930	59	GC02P101991	3.11774	https://www.genecards.org/cgi-bin/carddisp.pl?gene=IL1R2
SPATA46	Spermatogenesis Associated 46	Protein Coding	Q5T0L3	36	GC01M162373	3.1152	https://www.genecards.org/cgi-bin/carddisp.pl?gene=SPATA46
NHERF1	NHERF Family PDZ Scaffold Protein 1	Protein Coding	O14745	56	GC17P165946	3.11516	https://www.genecards.org/cgi-bin/carddisp.pl?gene=NHERF1
MALAT1	Metastasis Associated Lung Adenocarcinoma Transcript 1	RNA Gene		33	GC11P115065	3.11233	https://www.genecards.org/cgi-bin/carddisp.pl?gene=MALAT1
BGLAP	Bone Gamma-Carboxyglutamate Protein	Protein Coding	P02818	53	GC01P156242	3.11138	https://www.genecards.org/cgi-bin/carddisp.pl?gene=BGLAP
NLGN3	Neuroligin 3	Protein Coding	Q9NZ94	56	GC0XP071144	3.10903	https://www.genecards.org/cgi-bin/carddisp.pl?gene=NLGN3
CYP17A1-AS1	CYP17A1 Antisense RNA 1	RNA Gene		23	GC10P128992	3.10903	https://www.genecards.org/cgi-bin/carddisp.pl?gene=CYP17A1-AS1
TACR3-AS1	TACR3 Antisense RNA 1	RNA Gene		18	GC04P103547	3.10903	https://www.genecards.org/cgi-bin/carddisp.pl?gene=TACR3-AS1
SYCE2	Synaptonemal Complex Central Element Protein 2	Protein Coding	Q6PIF2	44	GC19M012898	3.10878	https://www.genecards.org/cgi-bin/carddisp.pl?gene=SYCE2
TDRD6	Tudor Domain Containing 6	Protein Coding	O60522	43	GC06P190908	3.10878	https://www.genecards.org/cgi-bin/carddisp.pl?gene=TDRD6
HSF2BP	Heat Shock Transcription Factor 2 Binding Protein	Protein Coding	O75031	45	GC21M043453	3.10847	https://www.genecards.org/cgi-bin/carddisp.pl?gene=HSF2BP
APOB	Apolipoprotein B	Protein Coding	P04114	59	GC02M020956	3.10641	https://www.genecards.org/cgi-bin/carddisp.pl?gene=APOB
MIR125A	MicroRNA 125a	RNA Gene		30	GC19P162542	3.10634	https://www.genecards.org/cgi-bin/carddisp.pl?gene=MIR125A
SPACA4	Sperm Acrosome Associated 4	Protein Coding	Q8TDM5	42	GC19P048606	3.10629	https://www.genecards.org/cgi-bin/carddisp.pl?gene=SPACA4
CSF1	Colony Stimulating Factor 1	Protein Coding	P09603	57	GC01P112329	3.09689	https://www.genecards.org/cgi-bin/carddisp.pl?gene=CSF1
PINK1	PTEN Induced Kinase 1	Protein Coding	Q9BXM7	59	GC01P083848	3.08916	https://www.genecards.org/cgi-bin/carddisp.pl?gene=PINK1
CATSPER3	Cation Channel Sperm Associated 3	Protein Coding	Q86XQ3	47	GC05P134967	3.08268	https://www.genecards.org/cgi-bin/carddisp.pl?gene=CATSPER3
H3C12	H3 Clustered Histone 12	Protein Coding	P68431	46	GC06M113016	3.08113	https://www.genecards.org/cgi-bin/carddisp.pl?gene=H3C12
H3C13	H3 Clustered Histone 13	Protein Coding	Q71DI3	45	GC01M168360	3.08113	https://www.genecards.org/cgi-bin/carddisp.pl?gene=H3C13
H3-5	H3.5 Histone	Protein Coding	Q6NXT2	44	GC12M037341	3.08113	https://www.genecards.org/cgi-bin/carddisp.pl?gene=H3-5
H2AC18	H2A Clustered Histone 18	Protein Coding	Q6FI13	41	GC01M168365	3.08113	https://www.genecards.org/cgi-bin/carddisp.pl?gene=H2AC18
H3-7	H3.7 Histone (Putative)	Protein Coding	Q5TEC6	32	GC01M168005	3.08113	https://www.genecards.org/cgi-bin/carddisp.pl?gene=H3-7
TRH	Thyrotropin Releasing Hormone	Protein Coding	P20396	53	GC03P129974	3.07492	https://www.genecards.org/cgi-bin/carddisp.pl?gene=TRH
RAD51C	RAD51 Paralog C	Protein Coding	O43502	57	GC17P058692	3.07464	https://www.genecards.org/cgi-bin/carddisp.pl?gene=RAD51C
MIR9-1	MicroRNA 9-1	RNA Gene		29	GC01M156420	3.07027	https://www.genecards.org/cgi-bin/carddisp.pl?gene=MIR9-1
PARP1	Poly(ADP-Ribose) Polymerase 1	Protein Coding	P09874	65	GC01M226360	3.05534	https://www.genecards.org/cgi-bin/carddisp.pl?gene=PARP1
GREM1	Gremlin 1, DAN Family BMP Antagonist	Protein Coding	O60565	58	GC15P201431	3.05461	https://www.genecards.org/cgi-bin/carddisp.pl?gene=GREM1
MIR30A	MicroRNA 30a	RNA Gene		27	GC06M071403	3.05318	https://www.genecards.org/cgi-bin/carddisp.pl?gene=MIR30A
ABCB7	ATP Binding Cassette Subfamily B Member 7	Protein Coding	O75027	57	GC0XM075053	3.0504	https://www.genecards.org/cgi-bin/carddisp.pl?gene=ABCB7
MRAS	Muscle RAS Oncogene Homolog	Protein Coding	O14807	56	GC03P138347	3.0481	https://www.genecards.org/cgi-bin/carddisp.pl?gene=MRAS
NPHP3	Nephrocystin 3	Protein Coding	Q7Z494	51	GC03M132684	3.04757	https://www.genecards.org/cgi-bin/carddisp.pl?gene=NPHP3
SLC19A2	Solute Carrier Family 19 Member 2	Protein Coding	O60779	57	GC01M169463	3.04741	https://www.genecards.org/cgi-bin/carddisp.pl?gene=SLC19A2
MIR93	MicroRNA 93	RNA Gene		30	GC07M107032	3.04626	https://www.genecards.org/cgi-bin/carddisp.pl?gene=MIR93
DMD	Dystrophin	Protein Coding	P11532	57	GC0XM031097	3.04055	https://www.genecards.org/cgi-bin/carddisp.pl?gene=DMD
PTGER2	Prostaglandin E Receptor 2	Protein Coding	P43116	60	GC14P052314	3.03942	https://www.genecards.org/cgi-bin/carddisp.pl?gene=PTGER2
CEP164	Centrosomal Protein 164	Protein Coding	Q9UPV0	53	GC11P117314	3.03933	https://www.genecards.org/cgi-bin/carddisp.pl?gene=CEP164
GNAS	GNAS Complex Locus	Protein Coding	P84996	63	GC20P058839	3.03844	https://www.genecards.org/cgi-bin/carddisp.pl?gene=GNAS
SNORD15A	Small Nucleolar RNA, C/D Box 15A	RNA Gene		24	GC11P075400	3.03705	https://www.genecards.org/cgi-bin/carddisp.pl?gene=SNORD15A
PACRG	Parkin Coregulated	Protein Coding	Q96M98	51	GC06P162727	3.03636	https://www.genecards.org/cgi-bin/carddisp.pl?gene=PACRG
BUB1B	BUB1 Mitotic Checkpoint Serine/Threonine Kinase B	Protein Coding	O60566	63	GC15P040161	3.0339	https://www.genecards.org/cgi-bin/carddisp.pl?gene=BUB1B
TUG1	Taurine Up-Regulated 1	Protein Coding	A0A6I8PU40	33	GC22P030969	3.03104	https://www.genecards.org/cgi-bin/carddisp.pl?gene=TUG1
MIR23B	MicroRNA 23b	RNA Gene		28	GC09P095085	3.03104	https://www.genecards.org/cgi-bin/carddisp.pl?gene=MIR23B
MDM2	MDM2 Proto-Oncogene	Protein Coding	Q00987	66	GC12P068808	3.02985	https://www.genecards.org/cgi-bin/carddisp.pl?gene=MDM2
RETN	Resistin	Protein Coding	Q9HD89	55	GC19P007669	3.02955	https://www.genecards.org/cgi-bin/carddisp.pl?gene=RETN
EPCAM	Epithelial Cell Adhesion Molecule	Protein Coding	P16422	61	GC02P047345	3.02646	https://www.genecards.org/cgi-bin/carddisp.pl?gene=EPCAM
GPI	Glucose-6-Phosphate Isomerase	Protein Coding	P06744	59	GC19P034359	3.02646	https://www.genecards.org/cgi-bin/carddisp.pl?gene=GPI
BCS1L	BCS1 Homolog, Ubiquinol-Cytochrome C Reductase Complex Chaperone	Protein Coding	Q9Y276	57	GC02P218658	3.02037	https://www.genecards.org/cgi-bin/carddisp.pl?gene=BCS1L
CDKN2A	Cyclin Dependent Kinase Inhibitor 2A	Protein Coding	Q8N726	63	GC09M021967	3.01854	https://www.genecards.org/cgi-bin/carddisp.pl?gene=CDKN2A
CLCN5	Chloride Voltage-Gated Channel 5	Protein Coding	P51795	56	GC0XP049922	3.01684	https://www.genecards.org/cgi-bin/carddisp.pl?gene=CLCN5
PRKACB	Protein Kinase CAMP-Activated Catalytic Subunit Beta	Protein Coding	P22694	62	GC01P084078	3.01516	https://www.genecards.org/cgi-bin/carddisp.pl?gene=PRKACB
MRPS12	Mitochondrial Ribosomal Protein S12	Protein Coding	O15235	50	GC19P038930	3.00656	https://www.genecards.org/cgi-bin/carddisp.pl?gene=MRPS12
GARIN1B	Golgi Associated RAB2 Interactor 1B	Protein Coding	Q96KD3	39	GC07P168732	3.00656	https://www.genecards.org/cgi-bin/carddisp.pl?gene=GARIN1B
LOC130006599	ATAC-STARR-Seq Lymphoblastoid Active Region 5402	Functional Element		4	GC11P128085	3.00523	https://www.genecards.org/cgi-bin/carddisp.pl?gene=LOC130006599
GLA	Galactosidase Alpha	Protein Coding	P06280	62	GC0XM101393	3.00459	https://www.genecards.org/cgi-bin/carddisp.pl?gene=GLA
MIR200C	MicroRNA 200c	RNA Gene		30	GC12P080296	3.00062	https://www.genecards.org/cgi-bin/carddisp.pl?gene=MIR200C
CATIP-AS2	CATIP Antisense RNA 2	RNA Gene		18	GC02M218326	3.00002	https://www.genecards.org/cgi-bin/carddisp.pl?gene=CATIP-AS2
KLK3	Kallikrein Related Peptidase 3	Protein Coding	P07288	60	GC19P050854	2.99959	https://www.genecards.org/cgi-bin/carddisp.pl?gene=KLK3
RABL2A	RAB, Member Of RAS Oncogene Family Like 2A	Protein Coding	Q9UBK7	44	GC02P113627	2.99055	https://www.genecards.org/cgi-bin/carddisp.pl?gene=RABL2A
RPGRIP1L	RPGRIP1 Like	Protein Coding	Q68CZ1	53	GC16M053844	2.98244	https://www.genecards.org/cgi-bin/carddisp.pl?gene=RPGRIP1L
HYLS1	HYLS1 Centriolar And Ciliogenesis Associated	Protein Coding	Q96M11	49	GC11P125883	2.98244	https://www.genecards.org/cgi-bin/carddisp.pl?gene=HYLS1
SSMEM1	Serine Rich Single-Pass Membrane Protein 1	Protein Coding	Q8WWF3	38	GC07P130205	2.97814	https://www.genecards.org/cgi-bin/carddisp.pl?gene=SSMEM1
PRKACG	Protein Kinase CAMP-Activated Catalytic Subunit Gamma	Protein Coding	P22612	58	GC09M072277	2.97618	https://www.genecards.org/cgi-bin/carddisp.pl?gene=PRKACG
PXDNL	Peroxidasin Like	Protein Coding	A1KZ92	45	GC08M051319	2.97618	https://www.genecards.org/cgi-bin/carddisp.pl?gene=PXDNL
LIPE	Lipase E, Hormone Sensitive Type	Protein Coding	Q05469	61	GC19M042401	2.97559	https://www.genecards.org/cgi-bin/carddisp.pl?gene=LIPE
ANXA2	Annexin A2	Protein Coding	P07355	60	GC15M060347	2.97482	https://www.genecards.org/cgi-bin/carddisp.pl?gene=ANXA2
TDRD7	Tudor Domain Containing 7	Protein Coding	Q8NHU6	49	GC09P109854	2.97273	https://www.genecards.org/cgi-bin/carddisp.pl?gene=TDRD7
MIR510	MicroRNA 510	RNA Gene		21	GC0XM147272	2.97273	https://www.genecards.org/cgi-bin/carddisp.pl?gene=MIR510
SLCO2A1	Solute Carrier Organic Anion Transporter Family Member 2A1	Protein Coding	Q92959	57	GC03M133932	2.97098	https://www.genecards.org/cgi-bin/carddisp.pl?gene=SLCO2A1
MIR302C	MicroRNA 302c	RNA Gene		28	GC04M113210	2.97098	https://www.genecards.org/cgi-bin/carddisp.pl?gene=MIR302C
GATA2	GATA Binding Protein 2	Protein Coding	P23769	62	GC03M128479	2.96853	https://www.genecards.org/cgi-bin/carddisp.pl?gene=GATA2
CASR	Calcium Sensing Receptor	Protein Coding	P41180	63	GC03P122183	2.96341	https://www.genecards.org/cgi-bin/carddisp.pl?gene=CASR
SLC4A4	Solute Carrier Family 4 Member 4	Protein Coding	Q9Y6R1	59	GC04P071066	2.96341	https://www.genecards.org/cgi-bin/carddisp.pl?gene=SLC4A4
IPW	Imprinted In Prader-Willi Syndrome	RNA Gene		22	GC15P025116	2.96039	https://www.genecards.org/cgi-bin/carddisp.pl?gene=IPW
STUB1	STIP1 Homology And U-Box Containing Protein 1	Protein Coding	Q9UNE7	57	GC16P128002	2.96017	https://www.genecards.org/cgi-bin/carddisp.pl?gene=STUB1
CYP2D6	Cytochrome P450 Family 2 Subfamily D Member 6 (Gene/Pseudogene)	Protein Coding	P10635	60	GC22M042126	2.95386	https://www.genecards.org/cgi-bin/carddisp.pl?gene=CYP2D6
CUL3	Cullin 3	Protein Coding	Q13618	60	GC02M224470	2.94697	https://www.genecards.org/cgi-bin/carddisp.pl?gene=CUL3
FLRT3	Fibronectin Leucine Rich Transmembrane Protein 3	Protein Coding	Q9NZU0	57	GC20M014322	2.93678	https://www.genecards.org/cgi-bin/carddisp.pl?gene=FLRT3
FANCD2	FA Complementation Group D2	Protein Coding	Q9BXW9	59	GC03P010026	2.93594	https://www.genecards.org/cgi-bin/carddisp.pl?gene=FANCD2
CGB3	Chorionic Gonadotropin Subunit Beta 3	Protein Coding	P0DN86	45	GC19M112794	2.93226	https://www.genecards.org/cgi-bin/carddisp.pl?gene=CGB3
SLC40A1	Solute Carrier Family 40 Member 1	Protein Coding	Q9NP59	61	GC02M189560	2.92917	https://www.genecards.org/cgi-bin/carddisp.pl?gene=SLC40A1
WNT5A	Wnt Family Member 5A	Protein Coding	P41221	63	GC03M055465	2.92904	https://www.genecards.org/cgi-bin/carddisp.pl?gene=WNT5A
FOXF2	Forkhead Box F2	Protein Coding	Q12947	48	GC06P001389	2.92904	https://www.genecards.org/cgi-bin/carddisp.pl?gene=FOXF2
FXN	Frataxin	Protein Coding	Q16595	59	GC09P069035	2.9284	https://www.genecards.org/cgi-bin/carddisp.pl?gene=FXN
HSF2	Heat Shock Transcription Factor 2	Protein Coding	Q03933	52	GC06P122399	2.92513	https://www.genecards.org/cgi-bin/carddisp.pl?gene=HSF2
SGK1	Serum/Glucocorticoid Regulated Kinase 1	Protein Coding	O00141	63	GC06M134169	2.92383	https://www.genecards.org/cgi-bin/carddisp.pl?gene=SGK1
BDNF	Brain Derived Neurotrophic Factor	Protein Coding	P23560	62	GC11M027654	2.9236	https://www.genecards.org/cgi-bin/carddisp.pl?gene=BDNF
SBDS	SBDS Ribosome Maturation Factor	Protein Coding	Q9Y3A5	55	GC07M066987	2.92353	https://www.genecards.org/cgi-bin/carddisp.pl?gene=SBDS
CEBPB	CCAAT Enhancer Binding Protein Beta	Protein Coding	P17676	58	GC20P050190	2.91826	https://www.genecards.org/cgi-bin/carddisp.pl?gene=CEBPB
IFT122	Intraflagellar Transport 122	Protein Coding	Q9HBG6	52	GC03P144185	2.91817	https://www.genecards.org/cgi-bin/carddisp.pl?gene=IFT122
IFT43	Intraflagellar Transport 43	Protein Coding	Q96FT9	52	GC14P075902	2.91817	https://www.genecards.org/cgi-bin/carddisp.pl?gene=IFT43
NEK8	NIMA Related Kinase 8	Protein Coding	Q86SG6	52	GC17P028725	2.91817	https://www.genecards.org/cgi-bin/carddisp.pl?gene=NEK8
TCTN2	Tectonic Family Member 2	Protein Coding	Q96GX1	52	GC12P123671	2.91817	https://www.genecards.org/cgi-bin/carddisp.pl?gene=TCTN2
WDR35	WD Repeat Domain 35	Protein Coding	Q9P2L0	52	GC02M019910	2.91817	https://www.genecards.org/cgi-bin/carddisp.pl?gene=WDR35
TTC21B	Tetratricopeptide Repeat Domain 21B	Protein Coding	Q7Z4L5	51	GC02M165905	2.91817	https://www.genecards.org/cgi-bin/carddisp.pl?gene=TTC21B
ARL13B	ARF Like GTPase 13B	Protein Coding	Q3SXY8	50	GC03P093980	2.91817	https://www.genecards.org/cgi-bin/carddisp.pl?gene=ARL13B
ARMC9	Armadillo Repeat Containing 9	Protein Coding	Q7Z3E5	50	GC02P231198	2.91817	https://www.genecards.org/cgi-bin/carddisp.pl?gene=ARMC9
B9D2	B9 Domain Containing 2	Protein Coding	Q9BPU9	50	GC19M041354	2.91817	https://www.genecards.org/cgi-bin/carddisp.pl?gene=B9D2
TCTN1	Tectonic Family Member 1	Protein Coding	Q2MV58	50	GC12P110614	2.91817	https://www.genecards.org/cgi-bin/carddisp.pl?gene=TCTN1
TRAF3IP1	TRAF3 Interacting Protein 1	Protein Coding	Q8TDR0	50	GC02P238320	2.91817	https://www.genecards.org/cgi-bin/carddisp.pl?gene=TRAF3IP1
CEP104	Centrosomal Protein 104	Protein Coding	O60308	49	GC01M003812	2.91817	https://www.genecards.org/cgi-bin/carddisp.pl?gene=CEP104
CEP83	Centrosomal Protein 83	Protein Coding	Q9Y592	49	GC12M094265	2.91817	https://www.genecards.org/cgi-bin/carddisp.pl?gene=CEP83
IFT80	Intraflagellar Transport 80	Protein Coding	Q9P2H3	49	GC03M160256	2.91817	https://www.genecards.org/cgi-bin/carddisp.pl?gene=IFT80
TMEM231	Transmembrane Protein 231	Protein Coding	Q9H6L2	49	GC16M075536	2.91817	https://www.genecards.org/cgi-bin/carddisp.pl?gene=TMEM231
TMEM237	Transmembrane Protein 237	Protein Coding	Q96Q45	48	GC02M201620	2.91817	https://www.genecards.org/cgi-bin/carddisp.pl?gene=TMEM237
KIAA0586	KIAA0586	Protein Coding	Q9BVV6	47	GC14P058427	2.91817	https://www.genecards.org/cgi-bin/carddisp.pl?gene=KIAA0586
B9D1	B9 Domain Containing 1	Protein Coding	Q9UPM9	46	GC17M019334	2.91817	https://www.genecards.org/cgi-bin/carddisp.pl?gene=B9D1
CPLANE1	Ciliogenesis And Planar Polarity Effector Complex Subunit 1	Protein Coding	Q9H799	46	GC05M039090	2.91817	https://www.genecards.org/cgi-bin/carddisp.pl?gene=CPLANE1
TMEM216	Transmembrane Protein 216	Protein Coding	Q9P0N5	46	GC11P114724	2.91817	https://www.genecards.org/cgi-bin/carddisp.pl?gene=TMEM216
KCNJ1	Potassium Inwardly Rectifying Channel Subfamily J Member 1	Protein Coding	P48048	60	GC11M144015	2.9053	https://www.genecards.org/cgi-bin/carddisp.pl?gene=KCNJ1
RPL3	Ribosomal Protein L3	Protein Coding	P39023	55	GC22M088437	2.9053	https://www.genecards.org/cgi-bin/carddisp.pl?gene=RPL3
RPLP0	Ribosomal Protein Lateral Stalk Subunit P0	Protein Coding	P05388	55	GC12M120196	2.9053	https://www.genecards.org/cgi-bin/carddisp.pl?gene=RPLP0
MTRF1	Mitochondrial Translation Release Factor 1	Protein Coding	O75570	47	GC13M041216	2.89893	https://www.genecards.org/cgi-bin/carddisp.pl?gene=MTRF1
GGT1	Gamma-Glutamyltransferase 1	Protein Coding	P19440	62	GC22P024583	2.89848	https://www.genecards.org/cgi-bin/carddisp.pl?gene=GGT1
DMXL2	Dmx Like 2	Protein Coding	Q8TDJ6	48	GC15M051447	2.88956	https://www.genecards.org/cgi-bin/carddisp.pl?gene=DMXL2
LHX3	LIM Homeobox 3	Protein Coding	Q9UBR4	55	GC09M136196	2.88556	https://www.genecards.org/cgi-bin/carddisp.pl?gene=LHX3
TEX13A	Testis Expressed 13A	Protein Coding	Q9BXU3	39	GC0XM105218	2.88467	https://www.genecards.org/cgi-bin/carddisp.pl?gene=TEX13A
TCP11	T-Complex 11	Protein Coding	Q8WWU5	44	GC06M111699	2.88138	https://www.genecards.org/cgi-bin/carddisp.pl?gene=TCP11
MIR10B	MicroRNA 10b	RNA Gene		30	GC02P176150	2.88138	https://www.genecards.org/cgi-bin/carddisp.pl?gene=MIR10B
RUNX1	RUNX Family Transcription Factor 1	Protein Coding	Q01196	62	GC21M034787	2.87984	https://www.genecards.org/cgi-bin/carddisp.pl?gene=RUNX1
EXO1	Exonuclease 1	Protein Coding	Q9UQ84	56	GC01P241847	2.87984	https://www.genecards.org/cgi-bin/carddisp.pl?gene=EXO1
LOC126862653	BRD4-Independent Group 4 Enhancer GRCh37_chr17:76489132-76490331	Functional Element		5	GC17P167533	2.8798	https://www.genecards.org/cgi-bin/carddisp.pl?gene=LOC126862653
GRIP1	Glutamate Receptor Interacting Protein 1	Protein Coding	Q9Y3R0	56	GC12M066347	2.87886	https://www.genecards.org/cgi-bin/carddisp.pl?gene=GRIP1
CLDN14	Claudin 14	Protein Coding	O95500	54	GC21M036460	2.87886	https://www.genecards.org/cgi-bin/carddisp.pl?gene=CLDN14
TUBB3	Tubulin Beta 3 Class III	Protein Coding	Q13509	63	GC16P130848	2.87573	https://www.genecards.org/cgi-bin/carddisp.pl?gene=TUBB3
CTLA4	Cytotoxic T-Lymphocyte Associated Protein 4	Protein Coding	P16410	60	GC02P205111	2.87299	https://www.genecards.org/cgi-bin/carddisp.pl?gene=CTLA4
CD79A	CD79a Molecule	Protein Coding	P11912	60	GC19P041877	2.8699	https://www.genecards.org/cgi-bin/carddisp.pl?gene=CD79A
FOXL2NB	FOXL2 Neighbor	Protein Coding	Q6ZUU3	37	GC03P138947	2.86706	https://www.genecards.org/cgi-bin/carddisp.pl?gene=FOXL2NB
FHL5	Four And A Half LIM Domains 5	Protein Coding	Q5TD97	45	GC06P096562	2.86493	https://www.genecards.org/cgi-bin/carddisp.pl?gene=FHL5
LOC108863624	AZFb P5.2 Recombination Region	Functional Element		4	GC0YP017980	2.86271	https://www.genecards.org/cgi-bin/carddisp.pl?gene=LOC108863624
DENND1A	DENN Domain Containing 1A	Protein Coding	Q8TEH3	49	GC09M123379	2.86189	https://www.genecards.org/cgi-bin/carddisp.pl?gene=DENND1A
BMPR1A	Bone Morphogenetic Protein Receptor Type 1A	Protein Coding	P36894	65	GC10P128546	2.86095	https://www.genecards.org/cgi-bin/carddisp.pl?gene=BMPR1A
FN1	Fibronectin 1	Protein Coding	P02751	63	GC02M215360	2.85892	https://www.genecards.org/cgi-bin/carddisp.pl?gene=FN1
RAD51D	RAD51 Paralog D	Protein Coding	O75771	54	GC17M035092	2.85827	https://www.genecards.org/cgi-bin/carddisp.pl?gene=RAD51D
DRD2	Dopamine Receptor D2	Protein Coding	P14416	63	GC11M113409	2.85667	https://www.genecards.org/cgi-bin/carddisp.pl?gene=DRD2
TJP1	Tight Junction Protein 1	Protein Coding	Q07157	58	GC15M029699	2.85459	https://www.genecards.org/cgi-bin/carddisp.pl?gene=TJP1
CATSPERD	Catsper Channel Auxiliary Subunit Delta	Protein Coding	Q86XM0	44	GC19P005720	2.85459	https://www.genecards.org/cgi-bin/carddisp.pl?gene=CATSPERD
PRSS55	Serine Protease 55	Protein Coding	Q6UWB4	43	GC08P010525	2.85459	https://www.genecards.org/cgi-bin/carddisp.pl?gene=PRSS55
PGK2	Phosphoglycerate Kinase 2	Protein Coding	P07205	53	GC06M049785	2.85157	https://www.genecards.org/cgi-bin/carddisp.pl?gene=PGK2
UTF1	Undifferentiated Embryonic Cell Transcription Factor 1	Protein Coding	Q5T230	43	GC10P133230	2.85157	https://www.genecards.org/cgi-bin/carddisp.pl?gene=UTF1
SLC26A4	Solute Carrier Family 26 Member 4	Protein Coding	O43511	56	GC07P107660	2.84989	https://www.genecards.org/cgi-bin/carddisp.pl?gene=SLC26A4
HSPA4L	Heat Shock Protein Family A (Hsp70) Member 4 Like	Protein Coding	O95757	46	GC04P127781	2.84892	https://www.genecards.org/cgi-bin/carddisp.pl?gene=HSPA4L
TPPP2	Tubulin Polymerization Promoting Protein Family Member 2	Protein Coding	P59282	43	GC14P060263	2.84892	https://www.genecards.org/cgi-bin/carddisp.pl?gene=TPPP2
CATSPERZ	Catsper Channel Auxiliary Subunit Zeta	Protein Coding	Q9NTU4	34	GC11P114949	2.84892	https://www.genecards.org/cgi-bin/carddisp.pl?gene=CATSPERZ
MIR525	MicroRNA 525	RNA Gene		25	GC19P053697	2.84892	https://www.genecards.org/cgi-bin/carddisp.pl?gene=MIR525
MEI4	Meiotic Double-Stranded Break Formation Protein 4	Protein Coding	A8MW99	31	GC06P077650	2.84623	https://www.genecards.org/cgi-bin/carddisp.pl?gene=MEI4
APOE	Apolipoprotein E	Protein Coding	P02649	62	GC19P162261	2.84193	https://www.genecards.org/cgi-bin/carddisp.pl?gene=APOE
IL1R1	Interleukin 1 Receptor Type 1	Protein Coding	P14778	60	GC02P102136	2.83771	https://www.genecards.org/cgi-bin/carddisp.pl?gene=IL1R1
DYNLT1	Dynein Light Chain Tctex-Type 1	Protein Coding	P63172	52	GC06M158636	2.83409	https://www.genecards.org/cgi-bin/carddisp.pl?gene=DYNLT1
TNFRSF11B	TNF Receptor Superfamily Member 11b	Protein Coding	O00300	59	GC08M118923	2.83397	https://www.genecards.org/cgi-bin/carddisp.pl?gene=TNFRSF11B
PLAT	Plasminogen Activator, Tissue Type	Protein Coding	P00750	62	GC08M042174	2.83395	https://www.genecards.org/cgi-bin/carddisp.pl?gene=PLAT
RAB3GAP1	RAB3 GTPase Activating Protein Catalytic Subunit 1	Protein Coding	Q15042	53	GC02P135052	2.83164	https://www.genecards.org/cgi-bin/carddisp.pl?gene=RAB3GAP1
UCA1	Urothelial Cancer Associated 1	RNA Gene		30	GC19P170412	2.83164	https://www.genecards.org/cgi-bin/carddisp.pl?gene=UCA1
CFAP44-AS1	CFAP44 Antisense RNA 1	RNA Gene		18	GC03P113881	2.82533	https://www.genecards.org/cgi-bin/carddisp.pl?gene=CFAP44-AS1
SIRT1	Sirtuin 1	Protein Coding	Q96EB6	62	GC10P067884	2.82282	https://www.genecards.org/cgi-bin/carddisp.pl?gene=SIRT1
MIR320A	MicroRNA 320a	RNA Gene		30	GC08M022506	2.82274	https://www.genecards.org/cgi-bin/carddisp.pl?gene=MIR320A
DEFB1	Defensin Beta 1	Protein Coding	P60022	51	GC08M006870	2.82057	https://www.genecards.org/cgi-bin/carddisp.pl?gene=DEFB1
TNXB	Tenascin XB	Protein Coding	P22105	56	GC06M111563	2.81258	https://www.genecards.org/cgi-bin/carddisp.pl?gene=TNXB
ID4	Inhibitor Of DNA Binding 4	Protein Coding	P47928	52	GC06P019837	2.81041	https://www.genecards.org/cgi-bin/carddisp.pl?gene=ID4
SEMG2	Semenogelin 2	Protein Coding	Q02383	44	GC20P045221	2.81041	https://www.genecards.org/cgi-bin/carddisp.pl?gene=SEMG2
MIR888	MicroRNA 888	RNA Gene		15	GC0XM145996	2.81041	https://www.genecards.org/cgi-bin/carddisp.pl?gene=MIR888
INSR	Insulin Receptor	Protein Coding	P06213	66	GC19M007112	2.8099	https://www.genecards.org/cgi-bin/carddisp.pl?gene=INSR
PDE3A	Phosphodiesterase 3A	Protein Coding	Q14432	60	GC12P080624	2.80682	https://www.genecards.org/cgi-bin/carddisp.pl?gene=PDE3A
MIR513A1	MicroRNA 513a-1	RNA Gene		24	GC0XM147213	2.8044	https://www.genecards.org/cgi-bin/carddisp.pl?gene=MIR513A1
AMELX	Amelogenin X-Linked	Protein Coding	Q99217	47	GC0XP011293	2.80393	https://www.genecards.org/cgi-bin/carddisp.pl?gene=AMELX
MIR513C	MicroRNA 513c	RNA Gene		19	GC0XM147189	2.80393	https://www.genecards.org/cgi-bin/carddisp.pl?gene=MIR513C
TTTY4	Testis Expressed Transcript, Y-Linked 4	RNA Gene		19	GC0YP022936	2.80393	https://www.genecards.org/cgi-bin/carddisp.pl?gene=TTTY4
FANCG	FA Complementation Group G	Protein Coding	O15287	56	GC09M035073	2.80237	https://www.genecards.org/cgi-bin/carddisp.pl?gene=FANCG
MMACHC	Metabolism Of Cobalamin Associated C	Protein Coding	Q9Y4U1	55	GC01P045500	2.79971	https://www.genecards.org/cgi-bin/carddisp.pl?gene=MMACHC
PIK3CA	Phosphatidylinositol-4,5-Bisphosphate 3-Kinase Catalytic Subunit Alpha	Protein Coding	P42336	65	GC03P179148	2.79772	https://www.genecards.org/cgi-bin/carddisp.pl?gene=PIK3CA
PAX8	Paired Box 8	Protein Coding	Q06710	57	GC02M113215	2.79292	https://www.genecards.org/cgi-bin/carddisp.pl?gene=PAX8
ADRB2	Adrenoceptor Beta 2	Protein Coding	P07550	62	GC05P161129	2.79105	https://www.genecards.org/cgi-bin/carddisp.pl?gene=ADRB2
NPY	Neuropeptide Y	Protein Coding	P01303	58	GC07P026120	2.77543	https://www.genecards.org/cgi-bin/carddisp.pl?gene=NPY
RASSF1-AS1	RASSF1 Antisense RNA 1	RNA Gene		16	GC03P050337	2.77514	https://www.genecards.org/cgi-bin/carddisp.pl?gene=RASSF1-AS1
DCC	DCC Netrin 1 Receptor	Protein Coding	P43146	59	GC18P052340	2.77327	https://www.genecards.org/cgi-bin/carddisp.pl?gene=DCC
PMM2	Phosphomannomutase 2	Protein Coding	O15305	58	GC16P008788	2.76163	https://www.genecards.org/cgi-bin/carddisp.pl?gene=PMM2
TLR2	Toll Like Receptor 2	Protein Coding	O60603	64	GC04P153684	2.76131	https://www.genecards.org/cgi-bin/carddisp.pl?gene=TLR2
H1-6	H1.6 Linker Histone, Cluster Member	Protein Coding	P22492	46	GC06M113007	2.76022	https://www.genecards.org/cgi-bin/carddisp.pl?gene=H1-6
CATSPER4	Cation Channel Sperm Associated 4	Protein Coding	Q7RTX7	44	GC01P084377	2.76022	https://www.genecards.org/cgi-bin/carddisp.pl?gene=CATSPER4
H2BC1	H2B Clustered Histone 1	Protein Coding	Q96A08	42	GC06P193537	2.76022	https://www.genecards.org/cgi-bin/carddisp.pl?gene=H2BC1
HPRT1	Hypoxanthine Phosphoribosyltransferase 1	Protein Coding	P00492	60	GC0XP134460	2.75867	https://www.genecards.org/cgi-bin/carddisp.pl?gene=HPRT1
WRN	WRN RecQ Like Helicase	Protein Coding	Q14191	60	GC08P031033	2.75867	https://www.genecards.org/cgi-bin/carddisp.pl?gene=WRN
ETV6	ETS Variant Transcription Factor 6	Protein Coding	P41212	59	GC12P011649	2.75867	https://www.genecards.org/cgi-bin/carddisp.pl?gene=ETV6
SUFU	SUFU Negative Regulator Of Hedgehog Signaling	Protein Coding	Q9UMX1	55	GC10P128980	2.75867	https://www.genecards.org/cgi-bin/carddisp.pl?gene=SUFU
SAMD9L	Sterile Alpha Motif Domain Containing 9 Like	Protein Coding	Q8IVG5	48	GC07M093130	2.75867	https://www.genecards.org/cgi-bin/carddisp.pl?gene=SAMD9L
RNF212B	Ring Finger Protein 212B	Protein Coding	A8MTL3	30	GC14P064661	2.75785	https://www.genecards.org/cgi-bin/carddisp.pl?gene=RNF212B
ROR2	Receptor Tyrosine Kinase Like Orphan Receptor 2	Protein Coding	Q01974	60	GC09M126471	2.75769	https://www.genecards.org/cgi-bin/carddisp.pl?gene=ROR2
TALDO1	Transaldolase 1	Protein Coding	P37837	59	GC11P022704	2.75769	https://www.genecards.org/cgi-bin/carddisp.pl?gene=TALDO1
OPHN1	Oligophrenin 1	Protein Coding	O60890	56	GC0XM067949	2.75769	https://www.genecards.org/cgi-bin/carddisp.pl?gene=OPHN1
SALL1	Spalt Like Transcription Factor 1	Protein Coding	Q9NSC2	56	GC16M051135	2.75769	https://www.genecards.org/cgi-bin/carddisp.pl?gene=SALL1
UBR1	Ubiquitin Protein Ligase E3 Component N-Recognin 1	Protein Coding	Q8IWV7	56	GC15M042942	2.75769	https://www.genecards.org/cgi-bin/carddisp.pl?gene=UBR1
HCCS	Holocytochrome C Synthase	Protein Coding	P53701	55	GC0XP011111	2.75769	https://www.genecards.org/cgi-bin/carddisp.pl?gene=HCCS
MNX1	Motor Neuron And Pancreas Homeobox 1	Protein Coding	P50219	55	GC07M156994	2.75769	https://www.genecards.org/cgi-bin/carddisp.pl?gene=MNX1
RIPK4	Receptor Interacting Serine/Threonine Kinase 4	Protein Coding	P57078	55	GC21M041739	2.75769	https://www.genecards.org/cgi-bin/carddisp.pl?gene=RIPK4
SPECC1L	Sperm Antigen With Calponin Homology And Coiled-Coil Domains 1 Like	Protein Coding	Q69YQ0	52	GC22P097002	2.75769	https://www.genecards.org/cgi-bin/carddisp.pl?gene=SPECC1L
B3GLCT	Beta 3-Glucosyltransferase	Protein Coding	Q6Y288	50	GC13P031382	2.75769	https://www.genecards.org/cgi-bin/carddisp.pl?gene=B3GLCT
CKAP2L	Cytoskeleton Associated Protein 2 Like	Protein Coding	Q8IYA6	50	GC02M112736	2.75769	https://www.genecards.org/cgi-bin/carddisp.pl?gene=CKAP2L
TBX15	T-Box Transcription Factor 15	Protein Coding	Q96SF7	50	GC01M118883	2.75769	https://www.genecards.org/cgi-bin/carddisp.pl?gene=TBX15
SPP1	Secreted Phosphoprotein 1	Protein Coding	P10451	57	GC04P087975	2.75509	https://www.genecards.org/cgi-bin/carddisp.pl?gene=SPP1
OCA2	OCA2 Melanosomal Transmembrane Protein	Protein Coding	Q04671	56	GC15M048877	2.7548	https://www.genecards.org/cgi-bin/carddisp.pl?gene=OCA2
LOC108868752	AZFb P4.1 Recombination Region	Functional Element		4	GC0YP018591	2.75462	https://www.genecards.org/cgi-bin/carddisp.pl?gene=LOC108868752
LOC108868753	AZFc P1.1b Recombination Region	Functional Element		4	GC0YP027948	2.75462	https://www.genecards.org/cgi-bin/carddisp.pl?gene=LOC108868753
CFAP65-AS1	CFAP65 Antisense RNA 1	RNA Gene		12	GC02P220761	2.75351	https://www.genecards.org/cgi-bin/carddisp.pl?gene=CFAP65-AS1
FOXP3	Forkhead Box P3	Protein Coding	Q9BZS1	60	GC0XM049250	2.75241	https://www.genecards.org/cgi-bin/carddisp.pl?gene=FOXP3
CNTROB	Centrobin, Centriole Duplication And Spindle Assembly Protein	Protein Coding	Q8N137	47	GC17P007932	2.74647	https://www.genecards.org/cgi-bin/carddisp.pl?gene=CNTROB
LOC109029530	HSD3B2 5' Regulatory Region	Functional Element		8	GC01P119765	2.74358	https://www.genecards.org/cgi-bin/carddisp.pl?gene=LOC109029530
LRP2	LDL Receptor Related Protein 2	Protein Coding	P98164	61	GC02M169127	2.74266	https://www.genecards.org/cgi-bin/carddisp.pl?gene=LRP2
GC	GC Vitamin D Binding Protein	Protein Coding	P02774	58	GC04M071741	2.73908	https://www.genecards.org/cgi-bin/carddisp.pl?gene=GC
INHBA	Inhibin Subunit Beta A	Protein Coding	P08476	57	GC07M041670	2.73675	https://www.genecards.org/cgi-bin/carddisp.pl?gene=INHBA
MIR371A	MicroRNA 371a	RNA Gene		24	GC19P053787	2.73642	https://www.genecards.org/cgi-bin/carddisp.pl?gene=MIR371A
HSD17B1	Hydroxysteroid 17-Beta Dehydrogenase 1	Protein Coding	P14061	54	GC17P165235	2.72896	https://www.genecards.org/cgi-bin/carddisp.pl?gene=HSD17B1
CUBN	Cubilin	Protein Coding	O60494	58	GC10M016824	2.72599	https://www.genecards.org/cgi-bin/carddisp.pl?gene=CUBN
PCSK1	Proprotein Convertase Subtilisin/Kexin Type 1	Protein Coding	P29120	62	GC05M096391	2.72528	https://www.genecards.org/cgi-bin/carddisp.pl?gene=PCSK1
OCLN	Occludin	Protein Coding	Q16625	57	GC05P069492	2.72527	https://www.genecards.org/cgi-bin/carddisp.pl?gene=OCLN
CCDC169-SOHLH2	CCDC169-SOHLH2 Readthrough	Protein Coding		28	GC13M036168	2.72527	https://www.genecards.org/cgi-bin/carddisp.pl?gene=CCDC169-SOHLH2
ITGB1	Integrin Subunit Beta 1	Protein Coding	P05556	63	GC10M037521	2.72305	https://www.genecards.org/cgi-bin/carddisp.pl?gene=ITGB1
DGUOK	Deoxyguanosine Kinase	Protein Coding	Q16854	56	GC02P073926	2.72173	https://www.genecards.org/cgi-bin/carddisp.pl?gene=DGUOK
NOS1	Nitric Oxide Synthase 1	Protein Coding	P29475	63	GC12M117208	2.72142	https://www.genecards.org/cgi-bin/carddisp.pl?gene=NOS1
SBF1	SET Binding Factor 1	Protein Coding	O95248	53	GC22M088572	2.71401	https://www.genecards.org/cgi-bin/carddisp.pl?gene=SBF1
RHOXF1	Rhox Homeobox Family Member 1	Protein Coding	Q8NHV9	40	GC0XM120109	2.71401	https://www.genecards.org/cgi-bin/carddisp.pl?gene=RHOXF1
FANCL	FA Complementation Group L	Protein Coding	Q9NW38	59	GC02M058127	2.71386	https://www.genecards.org/cgi-bin/carddisp.pl?gene=FANCL
ATR	ATR Checkpoint Kinase	Protein Coding	Q13535	66	GC03M142449	2.71119	https://www.genecards.org/cgi-bin/carddisp.pl?gene=ATR
MRE11	MRE11 Homolog, Double Strand Break Repair Nuclease	Protein Coding	P49959	61	GC11M143522	2.71119	https://www.genecards.org/cgi-bin/carddisp.pl?gene=MRE11
C3	Complement C3	Protein Coding	P01024	62	GC19M006677	2.70569	https://www.genecards.org/cgi-bin/carddisp.pl?gene=C3
PTGDS	Prostaglandin D2 Synthase	Protein Coding	P41222	59	GC09P156438	2.70464	https://www.genecards.org/cgi-bin/carddisp.pl?gene=PTGDS
VDAC2	Voltage Dependent Anion Channel 2	Protein Coding	P45880	56	GC10P075210	2.7014	https://www.genecards.org/cgi-bin/carddisp.pl?gene=VDAC2
HP	Haptoglobin	Protein Coding	P00738	58	GC16P129983	2.6953	https://www.genecards.org/cgi-bin/carddisp.pl?gene=HP
GPX2	Glutathione Peroxidase 2	Protein Coding	P18283	55	GC14M064939	2.68324	https://www.genecards.org/cgi-bin/carddisp.pl?gene=GPX2
GPX7	Glutathione Peroxidase 7	Protein Coding	Q96SL4	54	GC01P052602	2.68324	https://www.genecards.org/cgi-bin/carddisp.pl?gene=GPX7
GPX5	Glutathione Peroxidase 5	Protein Coding	O75715	52	GC06P028525	2.68324	https://www.genecards.org/cgi-bin/carddisp.pl?gene=GPX5
GPX8	Glutathione Peroxidase 8 (Putative)	Protein Coding	Q8TED1	51	GC05P055160	2.68324	https://www.genecards.org/cgi-bin/carddisp.pl?gene=GPX8
MAGEA4	MAGE Family Member A4	Protein Coding	P43358	50	GC0XP151912	2.68324	https://www.genecards.org/cgi-bin/carddisp.pl?gene=MAGEA4
GPX6	Glutathione Peroxidase 6	Protein Coding	P59796	46	GC06M028503	2.68324	https://www.genecards.org/cgi-bin/carddisp.pl?gene=GPX6
TSSK3	Testis Specific Serine Kinase 3	Protein Coding	Q96PN8	42	GC01P032351	2.68324	https://www.genecards.org/cgi-bin/carddisp.pl?gene=TSSK3
RNASE10	Ribonuclease A Family Member 10 (Inactive)	Protein Coding	Q5GAN6	39	GC14P060229	2.68324	https://www.genecards.org/cgi-bin/carddisp.pl?gene=RNASE10
MPO	Myeloperoxidase	Protein Coding	P05164	65	GC17M058269	2.68242	https://www.genecards.org/cgi-bin/carddisp.pl?gene=MPO
TBC1D21	TBC1 Domain Family Member 21	Protein Coding	Q8IYX1	43	GC15P073873	2.68085	https://www.genecards.org/cgi-bin/carddisp.pl?gene=TBC1D21
RECQL4	RecQ Like Helicase 4	Protein Coding	O94761	53	GC08M147600	2.67881	https://www.genecards.org/cgi-bin/carddisp.pl?gene=RECQL4
PDGFRA	Platelet Derived Growth Factor Receptor Alpha	Protein Coding	P16234	66	GC04P054229	2.67656	https://www.genecards.org/cgi-bin/carddisp.pl?gene=PDGFRA
PLAU	Plasminogen Activator, Urokinase	Protein Coding	P00749	64	GC10P073909	2.67275	https://www.genecards.org/cgi-bin/carddisp.pl?gene=PLAU
SKP1	S-Phase Kinase Associated Protein 1	Protein Coding	P63208	56	GC05M134148	2.67178	https://www.genecards.org/cgi-bin/carddisp.pl?gene=SKP1
AIRE	Autoimmune Regulator	Protein Coding	O43918	56	GC21P044285	2.6662	https://www.genecards.org/cgi-bin/carddisp.pl?gene=AIRE
LIG4	DNA Ligase 4	Protein Coding	P49917	60	GC13M108207	2.66297	https://www.genecards.org/cgi-bin/carddisp.pl?gene=LIG4
FAM209A	Family With Sequence Similarity 209 Member A	Protein Coding	Q5JX71	37	GC20P056517	2.66269	https://www.genecards.org/cgi-bin/carddisp.pl?gene=FAM209A
PRDX2	Peroxiredoxin 2	Protein Coding	P32119	59	GC19M012796	2.66095	https://www.genecards.org/cgi-bin/carddisp.pl?gene=PRDX2
SDHC	Succinate Dehydrogenase Complex Subunit C	Protein Coding	Q99643	55	GC01P161314	2.66025	https://www.genecards.org/cgi-bin/carddisp.pl?gene=SDHC
ANKRD11	Ankyrin Repeat Domain Containing 11	Protein Coding	Q6UB99	49	GC16M089267	2.65491	https://www.genecards.org/cgi-bin/carddisp.pl?gene=ANKRD11
POC1B	POC1 Centriolar Protein B	Protein Coding	Q8TC44	47	GC12M089401	2.65398	https://www.genecards.org/cgi-bin/carddisp.pl?gene=POC1B
SERPINA5	Serpin Family A Member 5	Protein Coding	P05154	57	GC14P096165	2.65237	https://www.genecards.org/cgi-bin/carddisp.pl?gene=SERPINA5
MIR196B	MicroRNA 196b	RNA Gene		29	GC07M028277	2.6521	https://www.genecards.org/cgi-bin/carddisp.pl?gene=MIR196B
CST3	Cystatin C	Protein Coding	P01034	56	GC20M024240	2.65204	https://www.genecards.org/cgi-bin/carddisp.pl?gene=CST3
RBM5	RNA Binding Motif Protein 5	Protein Coding	P52756	49	GC03P066887	2.65092	https://www.genecards.org/cgi-bin/carddisp.pl?gene=RBM5
IGSF1	Immunoglobulin Superfamily Member 1	Protein Coding	Q8N6C5	52	GC0XM131273	2.64858	https://www.genecards.org/cgi-bin/carddisp.pl?gene=IGSF1
TSHR	Thyroid Stimulating Hormone Receptor	Protein Coding	P16473	61	GC14P080954	2.64795	https://www.genecards.org/cgi-bin/carddisp.pl?gene=TSHR
DNTT	DNA Nucleotidylexotransferase	Protein Coding	P04053	55	GC10P096304	2.63906	https://www.genecards.org/cgi-bin/carddisp.pl?gene=DNTT
FKBP10	FKBP Prolyl Isomerase 10	Protein Coding	Q96AY3	53	GC17P041812	2.63906	https://www.genecards.org/cgi-bin/carddisp.pl?gene=FKBP10
ADGRA3	Adhesion G Protein-Coupled Receptor A3	Protein Coding	Q8IWK6	49	GC04M022345	2.63906	https://www.genecards.org/cgi-bin/carddisp.pl?gene=ADGRA3
BCL6B	BCL6B Transcription Repressor	Protein Coding	Q8N143	47	GC17P007023	2.63906	https://www.genecards.org/cgi-bin/carddisp.pl?gene=BCL6B
RNF17	Ring Finger Protein 17	Protein Coding	Q9BXT8	46	GC13P024747	2.63906	https://www.genecards.org/cgi-bin/carddisp.pl?gene=RNF17
ACTRT2	Actin Related Protein T2	Protein Coding	Q8TDY3	44	GC01P003021	2.63906	https://www.genecards.org/cgi-bin/carddisp.pl?gene=ACTRT2
EQTN	Equatorin	Protein Coding	Q9NQ60	43	GC09M027284	2.63906	https://www.genecards.org/cgi-bin/carddisp.pl?gene=EQTN
MEIOC	Meiosis Specific With Coiled-Coil Domain	Protein Coding	A2RUB1	41	GC17P165288	2.63906	https://www.genecards.org/cgi-bin/carddisp.pl?gene=MEIOC
TEX38	Testis Expressed 38	Protein Coding	Q6PEX7	38	GC01P046668	2.63906	https://www.genecards.org/cgi-bin/carddisp.pl?gene=TEX38
EFCAB9	EF-Hand Calcium Binding Domain 9	Protein Coding	A8MZ26	33	GC05P172526	2.63906	https://www.genecards.org/cgi-bin/carddisp.pl?gene=EFCAB9
MIR574	MicroRNA 574	RNA Gene		28	GC04P040136	2.63906	https://www.genecards.org/cgi-bin/carddisp.pl?gene=MIR574
CDK1	Cyclin Dependent Kinase 1	Protein Coding	P06493	60	GC10P060772	2.63738	https://www.genecards.org/cgi-bin/carddisp.pl?gene=CDK1
NKX2-5	NK2 Homeobox 5	Protein Coding	P52952	57	GC05M173232	2.62523	https://www.genecards.org/cgi-bin/carddisp.pl?gene=NKX2-5
CDH7	Cadherin 7	Protein Coding	Q9ULB5	51	GC18P065750	2.62242	https://www.genecards.org/cgi-bin/carddisp.pl?gene=CDH7
POLR2F	RNA Polymerase II, I And III Subunit F	Protein Coding	P61218	50	GC22P037952	2.62242	https://www.genecards.org/cgi-bin/carddisp.pl?gene=POLR2F
MIR32	MicroRNA 32	RNA Gene		31	GC09M109046	2.62196	https://www.genecards.org/cgi-bin/carddisp.pl?gene=MIR32
IDH2	Isocitrate Dehydrogenase (NADP(+)) 2	Protein Coding	P48735	65	GC15M090083	2.6219	https://www.genecards.org/cgi-bin/carddisp.pl?gene=IDH2
MFSD14A	Major Facilitator Superfamily Domain Containing 14A	Protein Coding	Q96MC6	41	GC01P100120	2.6211	https://www.genecards.org/cgi-bin/carddisp.pl?gene=MFSD14A
EGF	Epidermal Growth Factor	Protein Coding	P01133	64	GC04P109912	2.61867	https://www.genecards.org/cgi-bin/carddisp.pl?gene=EGF
OXTR	Oxytocin Receptor	Protein Coding	P30559	60	GC03M008767	2.61582	https://www.genecards.org/cgi-bin/carddisp.pl?gene=OXTR
LOC130061707	ATAC-STARR-Seq Lymphoblastoid Silent Region 9003	Functional Element		5	GC17P173111	2.61517	https://www.genecards.org/cgi-bin/carddisp.pl?gene=LOC130061707
AMN	Amnion Associated Transmembrane Protein	Protein Coding	Q9BXJ7	52	GC14P102922	2.61321	https://www.genecards.org/cgi-bin/carddisp.pl?gene=AMN
BDNF-AS	BDNF Antisense RNA	RNA Gene		30	GC11P027466	2.61043	https://www.genecards.org/cgi-bin/carddisp.pl?gene=BDNF-AS
TRO	Trophinin	Protein Coding	Q12816	47	GC0XP054920	2.60856	https://www.genecards.org/cgi-bin/carddisp.pl?gene=TRO
MIR449C	MicroRNA 449c	RNA Gene		21	GC05M055173	2.60693	https://www.genecards.org/cgi-bin/carddisp.pl?gene=MIR449C
MIR429	MicroRNA 429	RNA Gene		29	GC01P082905	2.60577	https://www.genecards.org/cgi-bin/carddisp.pl?gene=MIR429
RPS19	Ribosomal Protein S19	Protein Coding	P39019	60	GC19P162158	2.59841	https://www.genecards.org/cgi-bin/carddisp.pl?gene=RPS19
SLC35D2-HSD17B3	SLC35D2-HSD17B3 Readthrough	RNA Gene		11	GC09M132940	2.59827	https://www.genecards.org/cgi-bin/carddisp.pl?gene=SLC35D2-HSD17B3
OGG1	8-Oxoguanine DNA Glycosylase	Protein Coding	O15527	60	GC03P028752	2.59693	https://www.genecards.org/cgi-bin/carddisp.pl?gene=OGG1
KDM6A	Lysine Demethylase 6A	Protein Coding	O15550	60	GC0XP044873	2.59005	https://www.genecards.org/cgi-bin/carddisp.pl?gene=KDM6A
LIG1	DNA Ligase 1	Protein Coding	P18858	60	GC19M048115	2.59003	https://www.genecards.org/cgi-bin/carddisp.pl?gene=LIG1
NT5C3A	5'-Nucleotidase, Cytosolic IIIA	Protein Coding	Q9H0P0	57	GC07M033014	2.59003	https://www.genecards.org/cgi-bin/carddisp.pl?gene=NT5C3A
PPP1CC	Protein Phosphatase 1 Catalytic Subunit Gamma	Protein Coding	P36873	57	GC12M110838	2.57465	https://www.genecards.org/cgi-bin/carddisp.pl?gene=PPP1CC
ZNF276	Zinc Finger Protein 276	Protein Coding	Q8N554	47	GC16P089720	2.57228	https://www.genecards.org/cgi-bin/carddisp.pl?gene=ZNF276
IL2	Interleukin 2	Protein Coding	P60568	59	GC04M122451	2.56973	https://www.genecards.org/cgi-bin/carddisp.pl?gene=IL2
SLC9A8	Solute Carrier Family 9 Member A8	Protein Coding	Q9Y2E8	49	GC20P056755	2.5679	https://www.genecards.org/cgi-bin/carddisp.pl?gene=SLC9A8
MYH11	Myosin Heavy Chain 11	Protein Coding	P35749	59	GC16M052663	2.56383	https://www.genecards.org/cgi-bin/carddisp.pl?gene=MYH11
HOXA11	Homeobox A11	Protein Coding	P31270	52	GC07M028276	2.56106	https://www.genecards.org/cgi-bin/carddisp.pl?gene=HOXA11
LZTFL1	Leucine Zipper Transcription Factor Like 1	Protein Coding	Q9NQ48	50	GC03M045823	2.55324	https://www.genecards.org/cgi-bin/carddisp.pl?gene=LZTFL1
WDPCP	WD Repeat Containing Planar Cell Polarity Effector	Protein Coding	O95876	49	GC02M063121	2.55324	https://www.genecards.org/cgi-bin/carddisp.pl?gene=WDPCP
CFAP418	Cilia And Flagella Associated Protein 418	Protein Coding	Q96NL8	43	GC08M095245	2.55324	https://www.genecards.org/cgi-bin/carddisp.pl?gene=CFAP418
SNORD116-1	Small Nucleolar RNA, C/D Box 116-1	RNA Gene		21	GC15P201081	2.55324	https://www.genecards.org/cgi-bin/carddisp.pl?gene=SNORD116-1
EHD1	EH Domain Containing 1	Protein Coding	Q9H4M9	53	GC11M142939	2.54541	https://www.genecards.org/cgi-bin/carddisp.pl?gene=EHD1
SDHD	Succinate Dehydrogenase Complex Subunit D	Protein Coding	O14521	57	GC11P116389	2.54471	https://www.genecards.org/cgi-bin/carddisp.pl?gene=SDHD
MUC4	Mucin 4, Cell Surface Associated	Protein Coding	Q99102	52	GC03M195746	2.54406	https://www.genecards.org/cgi-bin/carddisp.pl?gene=MUC4
MAP2K2	Mitogen-Activated Protein Kinase Kinase 2	Protein Coding	P36507	67	GC19M004090	2.54251	https://www.genecards.org/cgi-bin/carddisp.pl?gene=MAP2K2
RIT1	Ras Like Without CAAX 1	Protein Coding	Q92963	58	GC01M155897	2.54251	https://www.genecards.org/cgi-bin/carddisp.pl?gene=RIT1
NSUN2	NOP2/Sun RNA Methyltransferase 2	Protein Coding	Q08J23	56	GC05M006599	2.54251	https://www.genecards.org/cgi-bin/carddisp.pl?gene=NSUN2
RRAS	RAS Related	Protein Coding	P10301	54	GC19M049635	2.54251	https://www.genecards.org/cgi-bin/carddisp.pl?gene=RRAS
FANCE	FA Complementation Group E	Protein Coding	Q9HB96	53	GC06P190819	2.54251	https://www.genecards.org/cgi-bin/carddisp.pl?gene=FANCE
FANCF	FA Complementation Group F	Protein Coding	Q9NPI8	53	GC11M022600	2.54251	https://www.genecards.org/cgi-bin/carddisp.pl?gene=FANCF
SHOC2	SHOC2 Leucine Rich Repeat Scaffold Protein	Protein Coding	Q9UQ13	53	GC10P110919	2.54251	https://www.genecards.org/cgi-bin/carddisp.pl?gene=SHOC2
FANCB	FA Complementation Group B	Protein Coding	Q8NB91	52	GC0XM016688	2.54251	https://www.genecards.org/cgi-bin/carddisp.pl?gene=FANCB
RASA2	RAS P21 Protein Activator 2	Protein Coding	Q15283	52	GC03P141487	2.54251	https://www.genecards.org/cgi-bin/carddisp.pl?gene=RASA2
TGFB2	Transforming Growth Factor Beta 2	Protein Coding	P61812	63	GC01P218345	2.54221	https://www.genecards.org/cgi-bin/carddisp.pl?gene=TGFB2
ETFA	Electron Transfer Flavoprotein Subunit Alpha	Protein Coding	P13804	58	GC15M166373	2.53984	https://www.genecards.org/cgi-bin/carddisp.pl?gene=ETFA
UAP1	UDP-N-Acetylglucosamine Pyrophosphorylase 1	Protein Coding	Q16222	52	GC01P162561	2.53918	https://www.genecards.org/cgi-bin/carddisp.pl?gene=UAP1
HMGA2	High Mobility Group AT-Hook 2	Protein Coding	P52926	57	GC12P065824	2.53577	https://www.genecards.org/cgi-bin/carddisp.pl?gene=HMGA2
BCL10	BCL10 Immune Signaling Adaptor	Protein Coding	O95999	57	GC01M085265	2.53375	https://www.genecards.org/cgi-bin/carddisp.pl?gene=BCL10
NIPBL	NIPBL Cohesin Loading Factor	Protein Coding	Q6KC79	55	GC05P036876	2.53375	https://www.genecards.org/cgi-bin/carddisp.pl?gene=NIPBL
MSH3	MutS Homolog 3	Protein Coding	P20585	56	GC05P080654	2.53144	https://www.genecards.org/cgi-bin/carddisp.pl?gene=MSH3
ITGA2	Integrin Subunit Alpha 2	Protein Coding	P17301	59	GC05P052989	2.53118	https://www.genecards.org/cgi-bin/carddisp.pl?gene=ITGA2
ERBB4	Erb-B2 Receptor Tyrosine Kinase 4	Protein Coding	Q15303	67	GC02M211375	2.52803	https://www.genecards.org/cgi-bin/carddisp.pl?gene=ERBB4
CCNB1	Cyclin B1	Protein Coding	P14635	60	GC05P069167	2.5258	https://www.genecards.org/cgi-bin/carddisp.pl?gene=CCNB1
CCL5	C-C Motif Chemokine Ligand 5	Protein Coding	P13501	56	GC17M035871	2.52551	https://www.genecards.org/cgi-bin/carddisp.pl?gene=CCL5
ENO4	Enolase 4	Protein Coding	A6NNW6	37	GC10P116849	2.51477	https://www.genecards.org/cgi-bin/carddisp.pl?gene=ENO4
BMAL1	Basic Helix-Loop-Helix ARNT Like 1	Protein Coding	O00327	55	GC11P023266	2.5112	https://www.genecards.org/cgi-bin/carddisp.pl?gene=BMAL1
DRC3	Dynein Regulatory Complex Subunit 3	Protein Coding	Q9H069	48	GC17P164460	2.50247	https://www.genecards.org/cgi-bin/carddisp.pl?gene=DRC3
MIR372	MicroRNA 372	RNA Gene		24	GC19P162648	2.50033	https://www.genecards.org/cgi-bin/carddisp.pl?gene=MIR372
ANXA5	Annexin A5	Protein Coding	P08758	59	GC04M121667	2.47966	https://www.genecards.org/cgi-bin/carddisp.pl?gene=ANXA5
MSH2	MutS Homolog 2	Protein Coding	P43246	61	GC02P047403	2.47725	https://www.genecards.org/cgi-bin/carddisp.pl?gene=MSH2
ADAMTS13	ADAM Metallopeptidase With Thrombospondin Type 1 Motif 13	Protein Coding	Q76LX8	60	GC09P133414	2.47725	https://www.genecards.org/cgi-bin/carddisp.pl?gene=ADAMTS13
BARD1	BRCA1 Associated RING Domain 1	Protein Coding	Q99728	60	GC02M214725	2.47725	https://www.genecards.org/cgi-bin/carddisp.pl?gene=BARD1
CEBPA	CCAAT Enhancer Binding Protein Alpha	Protein Coding	P49715	60	GC19M033299	2.47725	https://www.genecards.org/cgi-bin/carddisp.pl?gene=CEBPA
POLE	DNA Polymerase Epsilon, Catalytic Subunit	Protein Coding	Q07864	60	GC12M132841	2.47725	https://www.genecards.org/cgi-bin/carddisp.pl?gene=POLE
PPM1D	Protein Phosphatase, Mg2+/Mn2+ Dependent 1D	Protein Coding	O15297	60	GC17P060600	2.47725	https://www.genecards.org/cgi-bin/carddisp.pl?gene=PPM1D
RASA1	RAS P21 Protein Activator 1	Protein Coding	P20936	60	GC05P087267	2.47725	https://www.genecards.org/cgi-bin/carddisp.pl?gene=RASA1
RPL11	Ribosomal Protein L11	Protein Coding	P62913	60	GC01P023691	2.47725	https://www.genecards.org/cgi-bin/carddisp.pl?gene=RPL11
USP9X	Ubiquitin Specific Peptidase 9 X-Linked	Protein Coding	Q93008	60	GC0XP041085	2.47725	https://www.genecards.org/cgi-bin/carddisp.pl?gene=USP9X
DDB2	Damage Specific DNA Binding Protein 2	Protein Coding	Q92466	59	GC11P049487	2.47725	https://www.genecards.org/cgi-bin/carddisp.pl?gene=DDB2
POLD1	DNA Polymerase Delta 1, Catalytic Subunit	Protein Coding	P28340	59	GC19P162481	2.47725	https://www.genecards.org/cgi-bin/carddisp.pl?gene=POLD1
THBD	Thrombomodulin	Protein Coding	P07204	58	GC20M023026	2.47725	https://www.genecards.org/cgi-bin/carddisp.pl?gene=THBD
ERCC5	ERCC Excision Repair 5, Endonuclease	Protein Coding	P28715	57	GC13P102845	2.47725	https://www.genecards.org/cgi-bin/carddisp.pl?gene=ERCC5
DDX41	DEAD-Box Helicase 41	Protein Coding	Q9UJV9	56	GC05M177511	2.47725	https://www.genecards.org/cgi-bin/carddisp.pl?gene=DDX41
NTHL1	Nth Like DNA Glycosylase 1	Protein Coding	P78549	56	GC16M052150	2.47725	https://www.genecards.org/cgi-bin/carddisp.pl?gene=NTHL1
TMPRSS6	Transmembrane Serine Protease 6	Protein Coding	Q8IU80	56	GC22M088418	2.47725	https://www.genecards.org/cgi-bin/carddisp.pl?gene=TMPRSS6
UBE2T	Ubiquitin Conjugating Enzyme E2 T	Protein Coding	Q9NPD8	56	GC01M202332	2.47725	https://www.genecards.org/cgi-bin/carddisp.pl?gene=UBE2T
MAD2L2	Mitotic Arrest Deficient 2 Like 2	Protein Coding	Q9UI95	55	GC01M036044	2.47725	https://www.genecards.org/cgi-bin/carddisp.pl?gene=MAD2L2
RPL35A	Ribosomal Protein L35a	Protein Coding	P18077	55	GC03P200912	2.47725	https://www.genecards.org/cgi-bin/carddisp.pl?gene=RPL35A
RPS24	Ribosomal Protein S24	Protein Coding	P62847	55	GC10P078033	2.47725	https://www.genecards.org/cgi-bin/carddisp.pl?gene=RPS24
PREPL	Prolyl Endopeptidase Like	Protein Coding	Q4J6C6	53	GC02M044316	2.47725	https://www.genecards.org/cgi-bin/carddisp.pl?gene=PREPL
PMS1	PMS1 Homolog 1, Mismatch Repair System Component	Protein Coding	P54277	52	GC02P189784	2.47725	https://www.genecards.org/cgi-bin/carddisp.pl?gene=PMS1
RFWD3	Ring Finger And WD Repeat Domain 3	Protein Coding	Q6PCD5	52	GC16M074621	2.47725	https://www.genecards.org/cgi-bin/carddisp.pl?gene=RFWD3
SRP72	Signal Recognition Particle 72	Protein Coding	O76094	52	GC04P056492	2.47725	https://www.genecards.org/cgi-bin/carddisp.pl?gene=SRP72
ANKRD26	Ankyrin Repeat Domain Containing 26	Protein Coding	Q9UPS8	51	GC10M026947	2.47725	https://www.genecards.org/cgi-bin/carddisp.pl?gene=ANKRD26
EVC2	EvC Ciliary Complex Subunit 2	Protein Coding	Q86UK5	50	GC04M006876	2.47725	https://www.genecards.org/cgi-bin/carddisp.pl?gene=EVC2
FAAP100	FA Core Complex Associated Protein 100	Protein Coding	Q0VG06	46	GC17M102012	2.47725	https://www.genecards.org/cgi-bin/carddisp.pl?gene=FAAP100
SLX4IP	SLX4 Interacting Protein	Protein Coding	Q5VYV7	42	GC20P010435	2.47725	https://www.genecards.org/cgi-bin/carddisp.pl?gene=SLX4IP
CYP24A1	Cytochrome P450 Family 24 Subfamily A Member 1	Protein Coding	Q07973	60	GC20M054153	2.46211	https://www.genecards.org/cgi-bin/carddisp.pl?gene=CYP24A1
ATP7B	ATPase Copper Transporting Beta	Protein Coding	P35670	61	GC13M051930	2.46031	https://www.genecards.org/cgi-bin/carddisp.pl?gene=ATP7B
GHR	Growth Hormone Receptor	Protein Coding	P10912	58	GC05P042429	2.45984	https://www.genecards.org/cgi-bin/carddisp.pl?gene=GHR
NCOR1	Nuclear Receptor Corepressor 1	Protein Coding	O75376	57	GC17M016029	2.45372	https://www.genecards.org/cgi-bin/carddisp.pl?gene=NCOR1
SUCLA2	Succinate-CoA Ligase ADP-Forming Subunit Beta	Protein Coding	Q9P2R7	59	GC13M047745	2.45112	https://www.genecards.org/cgi-bin/carddisp.pl?gene=SUCLA2
MIR203A	MicroRNA 203a	RNA Gene		28	GC14P121550	2.45062	https://www.genecards.org/cgi-bin/carddisp.pl?gene=MIR203A
POLR2C	RNA Polymerase II Subunit C	Protein Coding	P19387	54	GC16P057462	2.44758	https://www.genecards.org/cgi-bin/carddisp.pl?gene=POLR2C
SUN1	Sad1 And UNC84 Domain Containing 1	Protein Coding	O94901	52	GC07P000815	2.443	https://www.genecards.org/cgi-bin/carddisp.pl?gene=SUN1
HLA-A	Major Histocompatibility Complex, Class I, A	Protein Coding	P04439	59	GC06P190669	2.42695	https://www.genecards.org/cgi-bin/carddisp.pl?gene=HLA-A
CLOCK	Clock Circadian Regulator	Protein Coding	O15516	57	GC04M055427	2.42613	https://www.genecards.org/cgi-bin/carddisp.pl?gene=CLOCK
PABPC1	Poly(A) Binding Protein Cytoplasmic 1	Protein Coding	P11940	56	GC08M100685	2.42517	https://www.genecards.org/cgi-bin/carddisp.pl?gene=PABPC1
CRH	Corticotropin Releasing Hormone	Protein Coding	P06850	56	GC08M066176	2.42324	https://www.genecards.org/cgi-bin/carddisp.pl?gene=CRH
AHCY	Adenosylhomocysteinase	Protein Coding	P23526	60	GC20M037719	2.41868	https://www.genecards.org/cgi-bin/carddisp.pl?gene=AHCY
PLK4	Polo Like Kinase 4	Protein Coding	O00444	59	GC04P127880	2.41646	https://www.genecards.org/cgi-bin/carddisp.pl?gene=PLK4
RFX2	Regulatory Factor X2	Protein Coding	P48378	50	GC19M005993	2.41646	https://www.genecards.org/cgi-bin/carddisp.pl?gene=RFX2
XYLT1	Xylosyltransferase 1	Protein Coding	Q86Y38	57	GC16M017101	2.41447	https://www.genecards.org/cgi-bin/carddisp.pl?gene=XYLT1
MUC2	Mucin 2, Oligomeric Mucus/Gel-Forming	Protein Coding	Q02817	52	GC11P001074	2.41396	https://www.genecards.org/cgi-bin/carddisp.pl?gene=MUC2
GHSR	Growth Hormone Secretagogue Receptor	Protein Coding	Q92847	58	GC03M172443	2.4125	https://www.genecards.org/cgi-bin/carddisp.pl?gene=GHSR
ICA1L	Islet Cell Autoantigen 1 Like	Protein Coding	Q8NDH6	44	GC02M202865	2.41009	https://www.genecards.org/cgi-bin/carddisp.pl?gene=ICA1L
BIRC5	Baculoviral IAP Repeat Containing 5	Protein Coding	O15392	59	GC17P078214	2.40825	https://www.genecards.org/cgi-bin/carddisp.pl?gene=BIRC5
ZDHHC24	ZDHHC Palmitoyltransferase 24	Protein Coding	Q6UX98	44	GC11M143036	2.40765	https://www.genecards.org/cgi-bin/carddisp.pl?gene=ZDHHC24
FOXO1	Forkhead Box O1	Protein Coding	Q12778	64	GC13M040555	2.40765	https://www.genecards.org/cgi-bin/carddisp.pl?gene=FOXO1
SPRTN	SprT-Like N-Terminal Domain	Protein Coding	Q9H040	47	GC01P231337	2.40147	https://www.genecards.org/cgi-bin/carddisp.pl?gene=SPRTN
HSP90AB1	Heat Shock Protein 90 Alpha Family Class B Member 1	Protein Coding	P08238	63	GC06P044246	2.39945	https://www.genecards.org/cgi-bin/carddisp.pl?gene=HSP90AB1
SPAG16	Sperm Associated Antigen 16	Protein Coding	Q8N0X2	45	GC02P213284	2.39621	https://www.genecards.org/cgi-bin/carddisp.pl?gene=SPAG16
HLA-E	Major Histocompatibility Complex, Class I, E	Protein Coding	P13747	53	GC06P190683	2.39618	https://www.genecards.org/cgi-bin/carddisp.pl?gene=HLA-E
CERNA3	Competing Endogenous LncRNA 3 For MiR-645	RNA Gene		20	GC08P056502	2.39406	https://www.genecards.org/cgi-bin/carddisp.pl?gene=CERNA3
GSR	Glutathione-Disulfide Reductase	Protein Coding	P00390	62	GC08M030678	2.3833	https://www.genecards.org/cgi-bin/carddisp.pl?gene=GSR
PGAP1	Post-GPI Attachment To Proteins Inositol Deacylase 1	Protein Coding	Q75T13	53	GC02M196833	2.38232	https://www.genecards.org/cgi-bin/carddisp.pl?gene=PGAP1
NEK2	NIMA Related Kinase 2	Protein Coding	P51955	62	GC01M211658	2.38149	https://www.genecards.org/cgi-bin/carddisp.pl?gene=NEK2
TET2	Tet Methylcytosine Dioxygenase 2	Protein Coding	Q6N021	58	GC04P105145	2.38149	https://www.genecards.org/cgi-bin/carddisp.pl?gene=TET2
AGT	Angiotensinogen	Protein Coding	P01019	62	GC01M230690	2.3779	https://www.genecards.org/cgi-bin/carddisp.pl?gene=AGT
HLA-DRB1	Major Histocompatibility Complex, Class II, DR Beta 1	Protein Coding	P01911	59	GC06M111587	2.37722	https://www.genecards.org/cgi-bin/carddisp.pl?gene=HLA-DRB1
PIP	Prolactin Induced Protein	Protein Coding	P12273	50	GC07P143132	2.37665	https://www.genecards.org/cgi-bin/carddisp.pl?gene=PIP
AOPEP	Aminopeptidase O (Putative)	Protein Coding	Q8N6M6	49	GC09P109726	2.37519	https://www.genecards.org/cgi-bin/carddisp.pl?gene=AOPEP
RRM2B	Ribonucleotide Reductase Regulatory TP53 Inducible Subunit M2B	Protein Coding	Q7LG56	61	GC08M102204	2.36909	https://www.genecards.org/cgi-bin/carddisp.pl?gene=RRM2B
DPY19L3	Dpy-19 Like C-Mannosyltransferase 3	Protein Coding	Q6ZPD9	44	GC19P032405	2.36832	https://www.genecards.org/cgi-bin/carddisp.pl?gene=DPY19L3
DPY19L1	Dpy-19 Like C-Mannosyltransferase 1	Protein Coding	Q2PZI1	43	GC07M034935	2.36832	https://www.genecards.org/cgi-bin/carddisp.pl?gene=DPY19L1
DNMT1	DNA Methyltransferase 1	Protein Coding	P26358	66	GC19M010133	2.35964	https://www.genecards.org/cgi-bin/carddisp.pl?gene=DNMT1
LAMP2	Lysosomal Associated Membrane Protein 2	Protein Coding	P13473	57	GC0XM120426	2.35651	https://www.genecards.org/cgi-bin/carddisp.pl?gene=LAMP2
MIR486-1	MicroRNA 486-1	RNA Gene		28	GC08M041660	2.34299	https://www.genecards.org/cgi-bin/carddisp.pl?gene=MIR486-1
PRDX6	Peroxiredoxin 6	Protein Coding	P30041	59	GC01P173477	2.34219	https://www.genecards.org/cgi-bin/carddisp.pl?gene=PRDX6
KIF3B	Kinesin Family Member 3B	Protein Coding	O15066	52	GC20P032277	2.34153	https://www.genecards.org/cgi-bin/carddisp.pl?gene=KIF3B
TAGAP-AS1	TAGAP Antisense RNA 1	RNA Gene		17	GC06P199290	2.34094	https://www.genecards.org/cgi-bin/carddisp.pl?gene=TAGAP-AS1
LOC126862654	MED14-Independent Group 3 Enhancer GRCh37_chr17:76502868-76504067	Functional Element		5	GC17P167534	2.34094	https://www.genecards.org/cgi-bin/carddisp.pl?gene=LOC126862654
LOC126862656	MED14-Independent Group 3 Enhancer GRCh37_chr17:76528450-76529649	Functional Element		5	GC17P167536	2.34094	https://www.genecards.org/cgi-bin/carddisp.pl?gene=LOC126862656
SRA1	Steroid Receptor RNA Activator 1	Protein Coding	Q9HD15	49	GC05M140537	2.33889	https://www.genecards.org/cgi-bin/carddisp.pl?gene=SRA1
ARNT	Aryl Hydrocarbon Receptor Nuclear Translocator	Protein Coding	P27540	58	GC01M150809	2.33885	https://www.genecards.org/cgi-bin/carddisp.pl?gene=ARNT
GPHN	Gephyrin	Protein Coding	Q9NQX3	61	GC14P066507	2.33668	https://www.genecards.org/cgi-bin/carddisp.pl?gene=GPHN
CXCR4	C-X-C Motif Chemokine Receptor 4	Protein Coding	P61073	65	GC02M136114	2.32996	https://www.genecards.org/cgi-bin/carddisp.pl?gene=CXCR4
VDAC1	Voltage Dependent Anion Channel 1	Protein Coding	P21796	59	GC05M133975	2.32521	https://www.genecards.org/cgi-bin/carddisp.pl?gene=VDAC1
CTNS-AS1	CTNS Antisense RNA 1	RNA Gene		18	GC17M102117	2.31958	https://www.genecards.org/cgi-bin/carddisp.pl?gene=CTNS-AS1
TSHB	Thyroid Stimulating Hormone Subunit Beta	Protein Coding	P01222	53	GC01P115029	2.31822	https://www.genecards.org/cgi-bin/carddisp.pl?gene=TSHB
FCRL3	Fc Receptor Like 3	Protein Coding	Q96P31	50	GC01M157674	2.31728	https://www.genecards.org/cgi-bin/carddisp.pl?gene=FCRL3
TCF12	Transcription Factor 12	Protein Coding	Q99081	57	GC15P056918	2.3127	https://www.genecards.org/cgi-bin/carddisp.pl?gene=TCF12
CKM	Creatine Kinase, M-Type	Protein Coding	P06732	59	GC19M045306	2.31239	https://www.genecards.org/cgi-bin/carddisp.pl?gene=CKM
ATP6V1B1	ATPase H+ Transporting V1 Subunit B1	Protein Coding	P15313	56	GC02P070935	2.30403	https://www.genecards.org/cgi-bin/carddisp.pl?gene=ATP6V1B1
SLC34A1	Solute Carrier Family 34 Member 1	Protein Coding	Q06495	56	GC05P191256	2.30403	https://www.genecards.org/cgi-bin/carddisp.pl?gene=SLC34A1
SPATA20	Spermatogenesis Associated 20	Protein Coding	Q8TB22	42	GC17P050543	2.30245	https://www.genecards.org/cgi-bin/carddisp.pl?gene=SPATA20
TERF1	Telomeric Repeat Binding Factor 1	Protein Coding	P54274	56	GC08P073008	2.29638	https://www.genecards.org/cgi-bin/carddisp.pl?gene=TERF1
SNRPA1	Small Nuclear Ribonucleoprotein Polypeptide A'	Protein Coding	P09661	46	GC15M101281	2.29268	https://www.genecards.org/cgi-bin/carddisp.pl?gene=SNRPA1
GHRH	Growth Hormone Releasing Hormone	Protein Coding	P01286	50	GC20M037251	2.29182	https://www.genecards.org/cgi-bin/carddisp.pl?gene=GHRH
SIM1	SIM BHLH Transcription Factor 1	Protein Coding	P81133	53	GC06M112479	2.28942	https://www.genecards.org/cgi-bin/carddisp.pl?gene=SIM1
LOC130063288	ATAC-STARR-Seq Lymphoblastoid Silent Region 9948	Functional Element		4	GC19P167570	2.28852	https://www.genecards.org/cgi-bin/carddisp.pl?gene=LOC130063288
FOLR1	Folate Receptor Alpha	Protein Coding	P15328	61	GC11P115367	2.2833	https://www.genecards.org/cgi-bin/carddisp.pl?gene=FOLR1
SMAD3	SMAD Family Member 3	Protein Coding	P84022	66	GC15P067063	2.28051	https://www.genecards.org/cgi-bin/carddisp.pl?gene=SMAD3
HPX	Hemopexin	Protein Coding	P02790	55	GC11M016045	2.28008	https://www.genecards.org/cgi-bin/carddisp.pl?gene=HPX
MIR150	MicroRNA 150	RNA Gene		30	GC19M049500	2.27108	https://www.genecards.org/cgi-bin/carddisp.pl?gene=MIR150
CLRN1-AS1	CLRN1 Antisense RNA 1	RNA Gene		23	GC03P150975	2.27108	https://www.genecards.org/cgi-bin/carddisp.pl?gene=CLRN1-AS1
LARS2-AS1	LARS2 Antisense RNA 1	RNA Gene		20	GC03M045482	2.27108	https://www.genecards.org/cgi-bin/carddisp.pl?gene=LARS2-AS1
LOC126860075	CDK7 Strongly-Dependent Group 2 Enhancer GRCh37_chr7:75612087-75613286	Functional Element		8	GC07P112056	2.27108	https://www.genecards.org/cgi-bin/carddisp.pl?gene=LOC126860075
LOC107032825	Origin Of Replication In 5' Region Of FMR1	Functional Element		7	GC0XP148051	2.27108	https://www.genecards.org/cgi-bin/carddisp.pl?gene=LOC107032825
LOC129929053	ATAC-STARR-Seq Lymphoblastoid Silent Region 21039	Functional Element		7	GC0XP148060	2.27108	https://www.genecards.org/cgi-bin/carddisp.pl?gene=LOC129929053
LOC126862526	BRD4-Independent Group 4 Enhancer GRCh37_chr17:27185111-27186310	Functional Element		5	GC17P167406	2.27108	https://www.genecards.org/cgi-bin/carddisp.pl?gene=LOC126862526
MIR142	MicroRNA 142	RNA Gene		30	GC17M058331	2.27098	https://www.genecards.org/cgi-bin/carddisp.pl?gene=MIR142
KIAA1210	KIAA1210	Protein Coding	Q9ULL0	41	GC0XM119078	2.26999	https://www.genecards.org/cgi-bin/carddisp.pl?gene=KIAA1210
NR3C2	Nuclear Receptor Subfamily 3 Group C Member 2	Protein Coding	P08235	58	GC04M148078	2.26941	https://www.genecards.org/cgi-bin/carddisp.pl?gene=NR3C2
HIF1A	Hypoxia Inducible Factor 1 Subunit Alpha	Protein Coding	Q16665	62	GC14P061695	2.26836	https://www.genecards.org/cgi-bin/carddisp.pl?gene=HIF1A
COQ9	Coenzyme Q9	Protein Coding	O75208	53	GC16P057447	2.26755	https://www.genecards.org/cgi-bin/carddisp.pl?gene=COQ9
NLRP3	NLR Family Pyrin Domain Containing 3	Protein Coding	Q96P20	62	GC01P247692	2.26291	https://www.genecards.org/cgi-bin/carddisp.pl?gene=NLRP3
VTN	Vitronectin	Protein Coding	P04004	57	GC17M100467	2.26041	https://www.genecards.org/cgi-bin/carddisp.pl?gene=VTN
DUSP19	Dual Specificity Phosphatase 19	Protein Coding	Q8WTR2	50	GC02P183078	2.26041	https://www.genecards.org/cgi-bin/carddisp.pl?gene=DUSP19
NLRP7	NLR Family Pyrin Domain Containing 7	Protein Coding	Q8WX94	52	GC19M054923	2.2583	https://www.genecards.org/cgi-bin/carddisp.pl?gene=NLRP7
AGFG1	ArfGAP With FG Repeats 1	Protein Coding	P52594	53	GC02P227473	2.25715	https://www.genecards.org/cgi-bin/carddisp.pl?gene=AGFG1
MIR20A	MicroRNA 20a	RNA Gene		28	GC13P091758	2.25019	https://www.genecards.org/cgi-bin/carddisp.pl?gene=MIR20A
PDIA6	Protein Disulfide Isomerase Family A Member 6	Protein Coding	Q15084	52	GC02M010784	2.24944	https://www.genecards.org/cgi-bin/carddisp.pl?gene=PDIA6
GPX1	Glutathione Peroxidase 1	Protein Coding	P07203	57	GC03M055031	2.24345	https://www.genecards.org/cgi-bin/carddisp.pl?gene=GPX1
PYGO2	Pygopus Family PHD Finger 2	Protein Coding	Q9BRQ0	47	GC01M154957	2.2415	https://www.genecards.org/cgi-bin/carddisp.pl?gene=PYGO2
RMND1	Required For Meiotic Nuclear Division 1 Homolog	Protein Coding	Q9NWS8	49	GC06M151404	2.23938	https://www.genecards.org/cgi-bin/carddisp.pl?gene=RMND1
PRORP	Protein Only RNase P Catalytic Subunit	Protein Coding	O15091	48	GC14P060629	2.23938	https://www.genecards.org/cgi-bin/carddisp.pl?gene=PRORP
HSD11B1-AS1	HSD11B1 Antisense RNA 1	RNA Gene		22	GC01M209662	2.23938	https://www.genecards.org/cgi-bin/carddisp.pl?gene=HSD11B1-AS1
MIR499A	MicroRNA 499a	RNA Gene		30	GC20P034990	2.23804	https://www.genecards.org/cgi-bin/carddisp.pl?gene=MIR499A
AXL	AXL Receptor Tyrosine Kinase	Protein Coding	P30530	65	GC19P041219	2.23797	https://www.genecards.org/cgi-bin/carddisp.pl?gene=AXL
ANXA1	Annexin A1	Protein Coding	P04083	60	GC09P073151	2.23455	https://www.genecards.org/cgi-bin/carddisp.pl?gene=ANXA1
BMP2	Bone Morphogenetic Protein 2	Protein Coding	P12643	58	GC20P006767	2.23357	https://www.genecards.org/cgi-bin/carddisp.pl?gene=BMP2
RABL2B	RAB, Member Of RAS Oncogene Family Like 2B	Protein Coding	Q9UNT1	41	GC22M050767	2.2323	https://www.genecards.org/cgi-bin/carddisp.pl?gene=RABL2B
HSPD1	Heat Shock Protein Family D (Hsp60) Member 1	Protein Coding	P10809	61	GC02M197486	2.22947	https://www.genecards.org/cgi-bin/carddisp.pl?gene=HSPD1
HBA2	Hemoglobin Subunit Alpha 2	Protein Coding	P69905	53	GC16P127981	2.22904	https://www.genecards.org/cgi-bin/carddisp.pl?gene=HBA2
RPL6	Ribosomal Protein L6	Protein Coding	Q02878	52	GC12M112320	2.22904	https://www.genecards.org/cgi-bin/carddisp.pl?gene=RPL6
HSPA4	Heat Shock Protein Family A (Hsp70) Member 4	Protein Coding	P34932	56	GC05P133148	2.22745	https://www.genecards.org/cgi-bin/carddisp.pl?gene=HSPA4
HLA-DRA	Major Histocompatibility Complex, Class II, DR Alpha	Protein Coding	P01903	59	GC06P032439	2.22175	https://www.genecards.org/cgi-bin/carddisp.pl?gene=HLA-DRA
KIF9	Kinesin Family Member 9	Protein Coding	Q9HAQ2	44	GC03M047228	2.21882	https://www.genecards.org/cgi-bin/carddisp.pl?gene=KIF9
TGFB3	Transforming Growth Factor Beta 3	Protein Coding	P10600	60	GC14M075958	2.21732	https://www.genecards.org/cgi-bin/carddisp.pl?gene=TGFB3
OR2W3	Olfactory Receptor Family 2 Subfamily W Member 3	Protein Coding	Q7Z3T1	43	GC01P247895	2.21704	https://www.genecards.org/cgi-bin/carddisp.pl?gene=OR2W3
DLK1	Delta Like Non-Canonical Notch Ligand 1	Protein Coding	P80370	59	GC14P121597	2.21482	https://www.genecards.org/cgi-bin/carddisp.pl?gene=DLK1
DDX3X	DEAD-Box Helicase 3 X-Linked	Protein Coding	O00571	62	GC0XP041333	2.21419	https://www.genecards.org/cgi-bin/carddisp.pl?gene=DDX3X
KIF17	Kinesin Family Member 17	Protein Coding	Q9P2E2	50	GC01M036425	2.21105	https://www.genecards.org/cgi-bin/carddisp.pl?gene=KIF17
SST	Somatostatin	Protein Coding	P61278	55	GC03M187668	2.20814	https://www.genecards.org/cgi-bin/carddisp.pl?gene=SST
GRN	Granulin Precursor	Protein Coding	P28799	60	GC17P044345	2.20595	https://www.genecards.org/cgi-bin/carddisp.pl?gene=GRN
AQP2	Aquaporin 2	Protein Coding	P41181	60	GC12P049950	2.20498	https://www.genecards.org/cgi-bin/carddisp.pl?gene=AQP2
ALAS2	5'-Aminolevulinate Synthase 2	Protein Coding	P22557	59	GC0XM055009	2.20498	https://www.genecards.org/cgi-bin/carddisp.pl?gene=ALAS2
FXYD2	FXYD Domain Containing Ion Transport Regulator 2	Protein Coding	P54710	54	GC11M117800	2.20498	https://www.genecards.org/cgi-bin/carddisp.pl?gene=FXYD2
SNHG14	Small Nucleolar RNA Host Gene 14	RNA Gene		26	GC15P201074	2.20498	https://www.genecards.org/cgi-bin/carddisp.pl?gene=SNHG14
SYNE2	Spectrin Repeat Containing Nuclear Envelope Protein 2	Protein Coding	Q8WXH0	51	GC14P063761	2.20422	https://www.genecards.org/cgi-bin/carddisp.pl?gene=SYNE2
ROS1	ROS Proto-Oncogene 1, Receptor Tyrosine Kinase	Protein Coding	P08922	60	GC06M117287	2.19937	https://www.genecards.org/cgi-bin/carddisp.pl?gene=ROS1
MIR4321	MicroRNA 4321	RNA Gene		17	GC19P002250	2.19842	https://www.genecards.org/cgi-bin/carddisp.pl?gene=MIR4321
LOC130063038	ATAC-STARR-Seq Lymphoblastoid Silent Region 9776	Functional Element		7	GC19P167320	2.19842	https://www.genecards.org/cgi-bin/carddisp.pl?gene=LOC130063038
PGR-AS1	PGR Antisense RNA 1	RNA Gene		19	GC11P116120	2.19729	https://www.genecards.org/cgi-bin/carddisp.pl?gene=PGR-AS1
NQO1	NAD(P)H Quinone Dehydrogenase 1	Protein Coding	P15559	61	GC16M069706	2.19203	https://www.genecards.org/cgi-bin/carddisp.pl?gene=NQO1
IGSF10	Immunoglobulin Superfamily Member 10	Protein Coding	Q6WRI0	47	GC03M151425	2.18995	https://www.genecards.org/cgi-bin/carddisp.pl?gene=IGSF10
HNF4A	Hepatocyte Nuclear Factor 4 Alpha	Protein Coding	P41235	62	GC20P044355	2.18287	https://www.genecards.org/cgi-bin/carddisp.pl?gene=HNF4A
OCRL	OCRL Inositol Polyphosphate-5-Phosphatase	Protein Coding	Q01968	57	GC0XP129539	2.18287	https://www.genecards.org/cgi-bin/carddisp.pl?gene=OCRL
SLC34A3	Solute Carrier Family 34 Member 3	Protein Coding	Q8N130	53	GC09P156463	2.18287	https://www.genecards.org/cgi-bin/carddisp.pl?gene=SLC34A3
GPT	Glutamic--Pyruvic Transaminase	Protein Coding	P24298	56	GC08P144502	2.18253	https://www.genecards.org/cgi-bin/carddisp.pl?gene=GPT
AMZ2	Archaelysin Family Metallopeptidase 2	Protein Coding	Q86W34	43	GC17P165849	2.18129	https://www.genecards.org/cgi-bin/carddisp.pl?gene=AMZ2
FAM170B	Family With Sequence Similarity 170 Member B	Protein Coding	A6NMN3	37	GC10M049131	2.18129	https://www.genecards.org/cgi-bin/carddisp.pl?gene=FAM170B
LOC130004822	ATAC-STARR-Seq Lymphoblastoid Silent Region 2866	Functional Element		4	GC10P129559	2.18097	https://www.genecards.org/cgi-bin/carddisp.pl?gene=LOC130004822
SLC26A3	Solute Carrier Family 26 Member 3	Protein Coding	P40879	57	GC07M107765	2.18086	https://www.genecards.org/cgi-bin/carddisp.pl?gene=SLC26A3
SLC3A1	Solute Carrier Family 3 Member 1	Protein Coding	Q07837	60	GC02P044275	2.17885	https://www.genecards.org/cgi-bin/carddisp.pl?gene=SLC3A1
COX4I1	Cytochrome C Oxidase Subunit 4I1	Protein Coding	P13073	59	GC16P085798	2.17885	https://www.genecards.org/cgi-bin/carddisp.pl?gene=COX4I1
CYB5R3	Cytochrome B5 Reductase 3	Protein Coding	P00387	57	GC22M088458	2.17885	https://www.genecards.org/cgi-bin/carddisp.pl?gene=CYB5R3
RPL35	Ribosomal Protein L35	Protein Coding	P42766	56	GC09M124857	2.17885	https://www.genecards.org/cgi-bin/carddisp.pl?gene=RPL35
SEC23B	SEC23 Homolog B, COPII Coat Complex Component	Protein Coding	Q15437	53	GC20P018507	2.17885	https://www.genecards.org/cgi-bin/carddisp.pl?gene=SEC23B
HOGA1	4-Hydroxy-2-Oxoglutarate Aldolase 1	Protein Coding	Q86XE5	52	GC10P128783	2.17885	https://www.genecards.org/cgi-bin/carddisp.pl?gene=HOGA1
INPP5E	Inositol Polyphosphate-5-Phosphatase E	Protein Coding	Q9NRR6	52	GC09M136428	2.17885	https://www.genecards.org/cgi-bin/carddisp.pl?gene=INPP5E
TMEM70	Transmembrane Protein 70	Protein Coding	Q9BUB7	50	GC08P073972	2.17885	https://www.genecards.org/cgi-bin/carddisp.pl?gene=TMEM70
DYNLL1	Dynein Light Chain LC8-Type 1	Protein Coding	P63167	54	GC12P120469	2.1748	https://www.genecards.org/cgi-bin/carddisp.pl?gene=DYNLL1
GLO1	Glyoxalase I	Protein Coding	Q04760	57	GC06M111723	2.17349	https://www.genecards.org/cgi-bin/carddisp.pl?gene=GLO1
ANXA3	Annexin A3	Protein Coding	P12429	56	GC04P078551	2.17349	https://www.genecards.org/cgi-bin/carddisp.pl?gene=ANXA3
MIR146A	MicroRNA 146a	RNA Gene		30	GC05P160485	2.17201	https://www.genecards.org/cgi-bin/carddisp.pl?gene=MIR146A
E2F1	E2F Transcription Factor 1	Protein Coding	Q01094	57	GC20M033675	2.16513	https://www.genecards.org/cgi-bin/carddisp.pl?gene=E2F1
F13A1	Coagulation Factor XIII A Chain	Protein Coding	P00488	60	GC06M006144	2.15702	https://www.genecards.org/cgi-bin/carddisp.pl?gene=F13A1
DAP3	Death Associated Protein 3	Protein Coding	P51398	52	GC01P180084	2.13628	https://www.genecards.org/cgi-bin/carddisp.pl?gene=DAP3
CD36	CD36 Molecule (CD36 Blood Group)	Protein Coding	P16671	63	GC07P080369	2.13498	https://www.genecards.org/cgi-bin/carddisp.pl?gene=CD36
SERPINA7	Serpin Family A Member 7	Protein Coding	P05543	53	GC0XM106032	2.1345	https://www.genecards.org/cgi-bin/carddisp.pl?gene=SERPINA7
OOEP	Oocyte Expressed Protein	Protein Coding	A6NGQ2	37	GC06M073368	2.1259	https://www.genecards.org/cgi-bin/carddisp.pl?gene=OOEP
LINC02605	Long Intergenic Non-Protein Coding RNA 2605	RNA Gene		21	GC08P078838	2.12083	https://www.genecards.org/cgi-bin/carddisp.pl?gene=LINC02605
CDK2	Cyclin Dependent Kinase 2	Protein Coding	P24941	63	GC12P055966	2.11615	https://www.genecards.org/cgi-bin/carddisp.pl?gene=CDK2
MT-CO3	Mitochondrially Encoded Cytochrome C Oxidase III	Protein Coding	P00414	44	GCMTP009209	2.11531	https://www.genecards.org/cgi-bin/carddisp.pl?gene=MT-CO3
NOBOX	NOBOX Oogenesis Homeobox	Protein Coding	O60393	46	GC07M144397	2.10416	https://www.genecards.org/cgi-bin/carddisp.pl?gene=NOBOX
CYBA	Cytochrome B-245 Alpha Chain	Protein Coding	P13498	59	GC16M088643	2.10341	https://www.genecards.org/cgi-bin/carddisp.pl?gene=CYBA
TBX1	T-Box Transcription Factor 1	Protein Coding	O43435	55	GC22P096765	2.10341	https://www.genecards.org/cgi-bin/carddisp.pl?gene=TBX1
IL13	Interleukin 13	Protein Coding	P35225	56	GC05P132656	2.10281	https://www.genecards.org/cgi-bin/carddisp.pl?gene=IL13
WEE1	WEE1 G2 Checkpoint Kinase	Protein Coding	P30291	62	GC11P009573	2.09766	https://www.genecards.org/cgi-bin/carddisp.pl?gene=WEE1
LEFTY1	Left-Right Determination Factor 1	Protein Coding	O75610	52	GC01M227879	2.09766	https://www.genecards.org/cgi-bin/carddisp.pl?gene=LEFTY1
MAPK1	Mitogen-Activated Protein Kinase 1	Protein Coding	P28482	66	GC22M021759	2.09461	https://www.genecards.org/cgi-bin/carddisp.pl?gene=MAPK1
IL23A	Interleukin 23 Subunit Alpha	Protein Coding	Q9NPF7	50	GC12P081650	2.09229	https://www.genecards.org/cgi-bin/carddisp.pl?gene=IL23A
SOX5	SRY-Box Transcription Factor 5	Protein Coding	P35711	56	GC12M023529	2.08633	https://www.genecards.org/cgi-bin/carddisp.pl?gene=SOX5
PRDX1	Peroxiredoxin 1	Protein Coding	Q06830	62	GC01M045943	2.08479	https://www.genecards.org/cgi-bin/carddisp.pl?gene=PRDX1
ADORA1	Adenosine A1 Receptor	Protein Coding	P30542	60	GC01P203090	2.08479	https://www.genecards.org/cgi-bin/carddisp.pl?gene=ADORA1
ADORA2A	Adenosine A2a Receptor	Protein Coding	P29274	60	GC22P024417	2.08479	https://www.genecards.org/cgi-bin/carddisp.pl?gene=ADORA2A
MYH7	Myosin Heavy Chain 7	Protein Coding	P12883	60	GC14M023412	2.08135	https://www.genecards.org/cgi-bin/carddisp.pl?gene=MYH7
HLA-B	Major Histocompatibility Complex, Class I, B	Protein Coding	P01889	59	GC06M111465	2.08007	https://www.genecards.org/cgi-bin/carddisp.pl?gene=HLA-B
TBC1D25	TBC1 Domain Family Member 25	Protein Coding	Q3MII6	44	GC0XP048539	2.07884	https://www.genecards.org/cgi-bin/carddisp.pl?gene=TBC1D25
CCDC144NL-AS1	CCDC144NL Antisense RNA 1	RNA Gene		23	GC17P166228	2.07884	https://www.genecards.org/cgi-bin/carddisp.pl?gene=CCDC144NL-AS1
CDK16	Cyclin Dependent Kinase 16	Protein Coding	Q00536	55	GC0XP047217	2.07326	https://www.genecards.org/cgi-bin/carddisp.pl?gene=CDK16
SERPINC1	Serpin Family C Member 1	Protein Coding	P01008	62	GC01M175210	2.07274	https://www.genecards.org/cgi-bin/carddisp.pl?gene=SERPINC1
MEFV	MEFV Innate Immunity Regulator, Pyrin	Protein Coding	O15553	56	GC16M052285	2.07128	https://www.genecards.org/cgi-bin/carddisp.pl?gene=MEFV
LCN2	Lipocalin 2	Protein Coding	P80188	58	GC09P128149	2.0704	https://www.genecards.org/cgi-bin/carddisp.pl?gene=LCN2
ALK	ALK Receptor Tyrosine Kinase	Protein Coding	Q9UM73	64	GC02M029389	2.07009	https://www.genecards.org/cgi-bin/carddisp.pl?gene=ALK
DHFR	Dihydrofolate Reductase	Protein Coding	P00374	61	GC05M080626	2.07009	https://www.genecards.org/cgi-bin/carddisp.pl?gene=DHFR
PC	Pyruvate Carboxylase	Protein Coding	P11498	60	GC11M066848	2.07009	https://www.genecards.org/cgi-bin/carddisp.pl?gene=PC
GSS	Glutathione Synthetase	Protein Coding	P48637	59	GC20M034928	2.07009	https://www.genecards.org/cgi-bin/carddisp.pl?gene=GSS
PRPS1	Phosphoribosyl Pyrophosphate Synthetase 1	Protein Coding	P60891	59	GC0XP107628	2.07009	https://www.genecards.org/cgi-bin/carddisp.pl?gene=PRPS1
SLC22A12	Solute Carrier Family 22 Member 12	Protein Coding	Q96S37	57	GC11P114979	2.07009	https://www.genecards.org/cgi-bin/carddisp.pl?gene=SLC22A12
WNK4	WNK Lysine Deficient Protein Kinase 4	Protein Coding	Q96J92	55	GC17P042780	2.07009	https://www.genecards.org/cgi-bin/carddisp.pl?gene=WNK4
NPHS2	NPHS2 Stomatin Family Member, Podocin	Protein Coding	Q9NP85	54	GC01M179554	2.07009	https://www.genecards.org/cgi-bin/carddisp.pl?gene=NPHS2
DIS3L2	DIS3 Like 3'-5' Exoribonuclease 2	Protein Coding	Q8IYB7	53	GC02P231961	2.07009	https://www.genecards.org/cgi-bin/carddisp.pl?gene=DIS3L2
GLIS2	GLIS Family Zinc Finger 2	Protein Coding	Q9BZE0	52	GC16P128123	2.07009	https://www.genecards.org/cgi-bin/carddisp.pl?gene=GLIS2
KLHL3	Kelch Like Family Member 3	Protein Coding	Q9UH77	52	GC05M137617	2.07009	https://www.genecards.org/cgi-bin/carddisp.pl?gene=KLHL3
TMEM138	Transmembrane Protein 138	Protein Coding	Q9NPI0	49	GC11P114725	2.07009	https://www.genecards.org/cgi-bin/carddisp.pl?gene=TMEM138
DNMT3B	DNA Methyltransferase 3 Beta	Protein Coding	Q9UBC3	63	GC20P032762	2.06658	https://www.genecards.org/cgi-bin/carddisp.pl?gene=DNMT3B
TRU-TCA1-1	TRNA-SeC (Anticodon TCA) 1-1	RNA Gene		18	GC19M045478	2.06419	https://www.genecards.org/cgi-bin/carddisp.pl?gene=TRU-TCA1-1
IFT88	Intraflagellar Transport 88	Protein Coding	Q13099	53	GC13P021420	2.06155	https://www.genecards.org/cgi-bin/carddisp.pl?gene=IFT88
PAXIP1	PAX Interacting Protein 1	Protein Coding	Q6ZW49	50	GC07M154943	2.05933	https://www.genecards.org/cgi-bin/carddisp.pl?gene=PAXIP1
GPC3	Glypican 3	Protein Coding	P51654	59	GC0XM133535	2.05769	https://www.genecards.org/cgi-bin/carddisp.pl?gene=GPC3
CREB1	CAMP Responsive Element Binding Protein 1	Protein Coding	P16220	63	GC02P207529	2.05311	https://www.genecards.org/cgi-bin/carddisp.pl?gene=CREB1
GPR143	G Protein-Coupled Receptor 143	Protein Coding	P51810	52	GC0XM009725	2.05017	https://www.genecards.org/cgi-bin/carddisp.pl?gene=GPR143
VCAM1	Vascular Cell Adhesion Molecule 1	Protein Coding	P19320	59	GC01P100719	2.04538	https://www.genecards.org/cgi-bin/carddisp.pl?gene=VCAM1
LOC101927178	Uncharacterized LOC101927178	RNA Gene		7	GC14P060627	2.04015	https://www.genecards.org/cgi-bin/carddisp.pl?gene=LOC101927178
CD9	CD9 Molecule	Protein Coding	P21926	57	GC12P080245	2.0336	https://www.genecards.org/cgi-bin/carddisp.pl?gene=CD9
MIR210	MicroRNA 210	RNA Gene		29	GC11M015784	2.0336	https://www.genecards.org/cgi-bin/carddisp.pl?gene=MIR210
CSF3	Colony Stimulating Factor 3	Protein Coding	P09919	55	GC17P040015	2.03171	https://www.genecards.org/cgi-bin/carddisp.pl?gene=CSF3
UHRF1	Ubiquitin Like With PHD And Ring Finger Domains 1	Protein Coding	Q96T88	53	GC19P161111	2.02692	https://www.genecards.org/cgi-bin/carddisp.pl?gene=UHRF1
CDC25C	Cell Division Cycle 25C	Protein Coding	P30307	62	GC05M138285	2.02686	https://www.genecards.org/cgi-bin/carddisp.pl?gene=CDC25C
INHBB	Inhibin Subunit Beta B	Protein Coding	P09529	53	GC02P157407	2.02463	https://www.genecards.org/cgi-bin/carddisp.pl?gene=INHBB
SYNE3	Spectrin Repeat Containing Nuclear Envelope Family Member 3	Protein Coding	Q6ZMZ3	49	GC14M125364	2.01842	https://www.genecards.org/cgi-bin/carddisp.pl?gene=SYNE3
CCDC188	Coiled-Coil Domain Containing 188	Protein Coding	H7C350	29	GC22M020148	2.01842	https://www.genecards.org/cgi-bin/carddisp.pl?gene=CCDC188
ITGA4	Integrin Subunit Alpha 4	Protein Coding	P13612	62	GC02P181501	2.01792	https://www.genecards.org/cgi-bin/carddisp.pl?gene=ITGA4
TOP2A	DNA Topoisomerase II Alpha	Protein Coding	P11388	63	GC17M040388	2.01286	https://www.genecards.org/cgi-bin/carddisp.pl?gene=TOP2A
MUC16	Mucin 16, Cell Surface Associated	Protein Coding	Q8WXI7	52	GC19M008848	2.01064	https://www.genecards.org/cgi-bin/carddisp.pl?gene=MUC16
MET	MET Proto-Oncogene, Receptor Tyrosine Kinase	Protein Coding	P08581	67	GC07P116672	2.00768	https://www.genecards.org/cgi-bin/carddisp.pl?gene=MET
KCNQ1OT1	KCNQ1 Opposite Strand/Antisense Transcript 1	RNA Gene		34	GC11M015879	2.0067	https://www.genecards.org/cgi-bin/carddisp.pl?gene=KCNQ1OT1
TTLL5	Tubulin Tyrosine Ligase Like 5	Protein Coding	Q6EMB2	50	GC14P075633	2.0053	https://www.genecards.org/cgi-bin/carddisp.pl?gene=TTLL5
CDYL	Chromodomain Y Like	Protein Coding	Q9Y232	52	GC06P004706	2.00049	https://www.genecards.org/cgi-bin/carddisp.pl?gene=CDYL
HSPA5	Heat Shock Protein Family A (Hsp70) Member 5	Protein Coding	P11021	62	GC09M125234	1.99883	https://www.genecards.org/cgi-bin/carddisp.pl?gene=HSPA5
HSFX2	Heat Shock Transcription Factor Family, X-Linked 2	Protein Coding	Q9UBD0	35	GC0XM149592	1.99765	https://www.genecards.org/cgi-bin/carddisp.pl?gene=HSFX2
CCL20	C-C Motif Chemokine Ligand 20	Protein Coding	P78556	55	GC02P227846	1.99703	https://www.genecards.org/cgi-bin/carddisp.pl?gene=CCL20
FATE1	Fetal And Adult Testis Expressed 1	Protein Coding	Q969F0	41	GC0XP151716	1.99695	https://www.genecards.org/cgi-bin/carddisp.pl?gene=FATE1
LSM7	LSM7 Homolog, U6 Small Nuclear RNA And MRNA Degradation Associated	Protein Coding	Q9UK45	48	GC19M002321	1.99382	https://www.genecards.org/cgi-bin/carddisp.pl?gene=LSM7
SLC25A43	Solute Carrier Family 25 Member 43	Protein Coding	Q8WUT9	44	GC0XP119399	1.99382	https://www.genecards.org/cgi-bin/carddisp.pl?gene=SLC25A43
STEEP1	STING1 ER Exit Protein 1	Protein Coding	Q9H5V9	44	GC0XM119540	1.99382	https://www.genecards.org/cgi-bin/carddisp.pl?gene=STEEP1
NBPF1	NBPF Member 1	Protein Coding	Q3BBV0	40	GC01M016562	1.99382	https://www.genecards.org/cgi-bin/carddisp.pl?gene=NBPF1
TMEM244	Transmembrane Protein 244	Protein Coding	Q5VVB8	31	GC06M129831	1.99382	https://www.genecards.org/cgi-bin/carddisp.pl?gene=TMEM244
HMGCL	3-Hydroxy-3-Methylglutaryl-CoA Lyase	Protein Coding	P35914	58	GC01M023801	1.99063	https://www.genecards.org/cgi-bin/carddisp.pl?gene=HMGCL
IGFBP2	Insulin Like Growth Factor Binding Protein 2	Protein Coding	P18065	57	GC02P216632	1.98756	https://www.genecards.org/cgi-bin/carddisp.pl?gene=IGFBP2
PHGDH	Phosphoglycerate Dehydrogenase	Protein Coding	O43175	62	GC01P119774	1.98426	https://www.genecards.org/cgi-bin/carddisp.pl?gene=PHGDH
TBL1X	Transducin Beta Like 1 X-Linked	Protein Coding	O60907	52	GC0XP009463	1.97722	https://www.genecards.org/cgi-bin/carddisp.pl?gene=TBL1X
LOC110631417	CYP21A2 5' Regulatory Region	Functional Element		8	GC06P194288	1.9755	https://www.genecards.org/cgi-bin/carddisp.pl?gene=LOC110631417
SGO2	Shugoshin 2	Protein Coding	Q562F6	47	GC02P200511	1.97549	https://www.genecards.org/cgi-bin/carddisp.pl?gene=SGO2
MIR212	MicroRNA 212	RNA Gene		28	GC17M002050	1.97549	https://www.genecards.org/cgi-bin/carddisp.pl?gene=MIR212
MIR493	MicroRNA 493	RNA Gene		27	GC14P122519	1.97549	https://www.genecards.org/cgi-bin/carddisp.pl?gene=MIR493
MIR144	MicroRNA 144	RNA Gene		26	GC17M100474	1.97549	https://www.genecards.org/cgi-bin/carddisp.pl?gene=MIR144
MIR323A	MicroRNA 323a	RNA Gene		26	GC14P122496	1.97549	https://www.genecards.org/cgi-bin/carddisp.pl?gene=MIR323A
MIR498	MicroRNA 498	RNA Gene		23	GC19P162633	1.97549	https://www.genecards.org/cgi-bin/carddisp.pl?gene=MIR498
MIR376B	MicroRNA 376b	RNA Gene		20	GC14P122504	1.97549	https://www.genecards.org/cgi-bin/carddisp.pl?gene=MIR376B
IVD	Isovaleryl-CoA Dehydrogenase	Protein Coding	P26440	56	GC15P040405	1.97117	https://www.genecards.org/cgi-bin/carddisp.pl?gene=IVD
C11orf65	Chromosome 11 Open Reading Frame 65	Protein Coding	Q8NCR3	43	GC11M108308	1.97117	https://www.genecards.org/cgi-bin/carddisp.pl?gene=C11orf65
LOC106799833	CYP11B1 Recombination Region	Functional Element		10	GC08P142874	1.97117	https://www.genecards.org/cgi-bin/carddisp.pl?gene=LOC106799833
YBX3	Y-Box Binding Protein 3	Protein Coding	P16989	52	GC12M037054	1.96892	https://www.genecards.org/cgi-bin/carddisp.pl?gene=YBX3
DEFB4A	Defensin Beta 4A	Protein Coding	O15263	48	GC08P013778	1.96363	https://www.genecards.org/cgi-bin/carddisp.pl?gene=DEFB4A
PRPH2	Peripherin 2	Protein Coding	P23942	52	GC06M111790	1.96197	https://www.genecards.org/cgi-bin/carddisp.pl?gene=PRPH2
GANAB	Glucosidase II Alpha Subunit	Protein Coding	Q14697	59	GC11M142861	1.94912	https://www.genecards.org/cgi-bin/carddisp.pl?gene=GANAB
IGF2R	Insulin Like Growth Factor 2 Receptor	Protein Coding	P11717	59	GC06P159969	1.94	https://www.genecards.org/cgi-bin/carddisp.pl?gene=IGF2R
SOCS1	Suppressor Of Cytokine Signaling 1	Protein Coding	O15524	58	GC16M052500	1.94	https://www.genecards.org/cgi-bin/carddisp.pl?gene=SOCS1
TP73	Tumor Protein P73	Protein Coding	O15350	57	GC01P003652	1.94	https://www.genecards.org/cgi-bin/carddisp.pl?gene=TP73
FGB	Fibrinogen Beta Chain	Protein Coding	P02675	59	GC04P154739	1.9385	https://www.genecards.org/cgi-bin/carddisp.pl?gene=FGB
POLL	DNA Polymerase Lambda	Protein Coding	Q9UGP5	57	GC10M101578	1.93817	https://www.genecards.org/cgi-bin/carddisp.pl?gene=POLL
MAST2	Microtubule Associated Serine/Threonine Kinase 2	Protein Coding	Q6P0Q8	50	GC01P045786	1.93805	https://www.genecards.org/cgi-bin/carddisp.pl?gene=MAST2
MIR188	MicroRNA 188	RNA Gene		25	GC0XP050003	1.93805	https://www.genecards.org/cgi-bin/carddisp.pl?gene=MIR188
CCR5	C-C Motif Chemokine Receptor 5	Protein Coding	P51681	59	GC03P066709	1.93792	https://www.genecards.org/cgi-bin/carddisp.pl?gene=CCR5
EGR1	Early Growth Response 1	Protein Coding	P18146	58	GC05P138465	1.93195	https://www.genecards.org/cgi-bin/carddisp.pl?gene=EGR1
MC4R	Melanocortin 4 Receptor	Protein Coding	P32245	57	GC18M060371	1.9315	https://www.genecards.org/cgi-bin/carddisp.pl?gene=MC4R
MYO15A	Myosin XVA	Protein Coding	Q9UKN7	48	GC17P018108	1.92951	https://www.genecards.org/cgi-bin/carddisp.pl?gene=MYO15A
SHH	Sonic Hedgehog Signaling Molecule	Protein Coding	Q15465	63	GC07M155799	1.92916	https://www.genecards.org/cgi-bin/carddisp.pl?gene=SHH
TTTY9A	Testis Expressed Transcript, Y-Linked 9A	RNA Gene		14	GC0YP018729	1.92844	https://www.genecards.org/cgi-bin/carddisp.pl?gene=TTTY9A
MORC1	MORC Family CW-Type Zinc Finger 1	Protein Coding	Q86VD1	45	GC03M108957	1.92624	https://www.genecards.org/cgi-bin/carddisp.pl?gene=MORC1
SPAST	Spastin	Protein Coding	Q9UBP0	54	GC02P032063	1.92588	https://www.genecards.org/cgi-bin/carddisp.pl?gene=SPAST
BSG	Basigin (Ok Blood Group)	Protein Coding	P35613	57	GC19P000571	1.92399	https://www.genecards.org/cgi-bin/carddisp.pl?gene=BSG
DIAPH2	Diaphanous Related Formin 2	Protein Coding	O60879	53	GC0XP096684	1.92126	https://www.genecards.org/cgi-bin/carddisp.pl?gene=DIAPH2
CD40LG	CD40 Ligand	Protein Coding	P29965	62	GC0XP136649	1.92047	https://www.genecards.org/cgi-bin/carddisp.pl?gene=CD40LG
MICA	MHC Class I Polypeptide-Related Sequence A	Protein Coding	Q29983	51	GC06P031399	1.91991	https://www.genecards.org/cgi-bin/carddisp.pl?gene=MICA
APC	APC Regulator Of Wnt Signaling Pathway	Protein Coding	P25054	62	GC05P112707	1.91899	https://www.genecards.org/cgi-bin/carddisp.pl?gene=APC
AXIN2	Axin 2	Protein Coding	Q9Y2T1	62	GC17M065528	1.91899	https://www.genecards.org/cgi-bin/carddisp.pl?gene=AXIN2
PAX5	Paired Box 5	Protein Coding	Q02548	60	GC09M037173	1.91899	https://www.genecards.org/cgi-bin/carddisp.pl?gene=PAX5
RPL15	Ribosomal Protein L15	Protein Coding	P61313	57	GC03P023916	1.91899	https://www.genecards.org/cgi-bin/carddisp.pl?gene=RPL15
STAMBP	STAM Binding Protein	Protein Coding	O95630	57	GC02P073828	1.91899	https://www.genecards.org/cgi-bin/carddisp.pl?gene=STAMBP
BSND	Barttin CLCNK Type Accessory Subunit Beta	Protein Coding	Q8WZ55	52	GC01P054998	1.91899	https://www.genecards.org/cgi-bin/carddisp.pl?gene=BSND
LOC132090450	Neanderthal Introgressed Variant-Containing Enhancer Experimental_46718	Functional Element		8	GC16P135352	1.91899	https://www.genecards.org/cgi-bin/carddisp.pl?gene=LOC132090450
LRRC46	Leucine Rich Repeat Containing 46	Protein Coding	Q96FV0	43	GC17P047831	1.91404	https://www.genecards.org/cgi-bin/carddisp.pl?gene=LRRC46
MIR424	MicroRNA 424	RNA Gene		27	GC0XM135469	1.91377	https://www.genecards.org/cgi-bin/carddisp.pl?gene=MIR424
ARMC3	Armadillo Repeat Containing 3	Protein Coding	Q5W041	44	GC10P022928	1.91314	https://www.genecards.org/cgi-bin/carddisp.pl?gene=ARMC3
MYH14	Myosin Heavy Chain 14	Protein Coding	Q7Z406	58	GC19P162473	1.91284	https://www.genecards.org/cgi-bin/carddisp.pl?gene=MYH14
XRCC5	X-Ray Repair Cross Complementing 5	Protein Coding	P13010	57	GC02P216107	1.91284	https://www.genecards.org/cgi-bin/carddisp.pl?gene=XRCC5
SEPTIN7	Septin 7	Protein Coding	Q16181	50	GC07P037218	1.91183	https://www.genecards.org/cgi-bin/carddisp.pl?gene=SEPTIN7
APOA1-AS	APOA1 Antisense RNA	RNA Gene		25	GC11P116836	1.90719	https://www.genecards.org/cgi-bin/carddisp.pl?gene=APOA1-AS
LDHA	Lactate Dehydrogenase A	Protein Coding	P00338	63	GC11P018394	1.90298	https://www.genecards.org/cgi-bin/carddisp.pl?gene=LDHA
EIF5A2	Eukaryotic Translation Initiation Factor 5A2	Protein Coding	Q9GZV4	50	GC03M170888	1.90262	https://www.genecards.org/cgi-bin/carddisp.pl?gene=EIF5A2
STYX	Serine/Threonine/Tyrosine Interacting Protein	Protein Coding	Q8WUJ0	47	GC14P052730	1.90262	https://www.genecards.org/cgi-bin/carddisp.pl?gene=STYX
NSUN7	NOP2/Sun RNA Methyltransferase Family Member 7	Protein Coding	Q8NE18	44	GC04P040751	1.90262	https://www.genecards.org/cgi-bin/carddisp.pl?gene=NSUN7
CSF2	Colony Stimulating Factor 2	Protein Coding	P04141	59	GC05P132073	1.90069	https://www.genecards.org/cgi-bin/carddisp.pl?gene=CSF2
TMF1	TATA Element Modulatory Factor 1	Protein Coding	P82094	47	GC03M069019	1.89671	https://www.genecards.org/cgi-bin/carddisp.pl?gene=TMF1
CALR	Calreticulin	Protein Coding	P27797	64	GC19P012938	1.89492	https://www.genecards.org/cgi-bin/carddisp.pl?gene=CALR
GUSB	Glucuronidase Beta	Protein Coding	P08236	62	GC07M065960	1.88579	https://www.genecards.org/cgi-bin/carddisp.pl?gene=GUSB
EPHA3	EPH Receptor A3	Protein Coding	P29320	60	GC03P089077	1.88554	https://www.genecards.org/cgi-bin/carddisp.pl?gene=EPHA3
IL6R	Interleukin 6 Receptor	Protein Coding	P08887	63	GC01P154405	1.8848	https://www.genecards.org/cgi-bin/carddisp.pl?gene=IL6R
ADM	Adrenomedullin	Protein Coding	P35318	57	GC11P023149	1.88421	https://www.genecards.org/cgi-bin/carddisp.pl?gene=ADM
TRHR	Thyrotropin Releasing Hormone Receptor	Protein Coding	P34981	55	GC08P109084	1.88128	https://www.genecards.org/cgi-bin/carddisp.pl?gene=TRHR
CABCOCO1	Ciliary Associated Calcium Binding Coiled-Coil 1	Protein Coding	Q8IVU9	41	GC10P061663	1.88128	https://www.genecards.org/cgi-bin/carddisp.pl?gene=CABCOCO1
IGF1R	Insulin Like Growth Factor 1 Receptor	Protein Coding	P08069	68	GC15P098648	1.88063	https://www.genecards.org/cgi-bin/carddisp.pl?gene=IGF1R
CD46	CD46 Molecule	Protein Coding	P15529	60	GC01P207752	1.8777	https://www.genecards.org/cgi-bin/carddisp.pl?gene=CD46
CCDC87	Coiled-Coil Domain Containing 87	Protein Coding	Q9NVE4	39	GC11M066590	1.87099	https://www.genecards.org/cgi-bin/carddisp.pl?gene=CCDC87
PCSK5	Proprotein Convertase Subtilisin/Kexin Type 5	Protein Coding	Q92824	55	GC09P078874	1.86956	https://www.genecards.org/cgi-bin/carddisp.pl?gene=PCSK5
DHRS11	Dehydrogenase/Reductase 11	Protein Coding	Q6UWP2	47	GC17P164971	1.8688	https://www.genecards.org/cgi-bin/carddisp.pl?gene=DHRS11
HSPG2	Heparan Sulfate Proteoglycan 2	Protein Coding	P98160	60	GC01M021822	1.86842	https://www.genecards.org/cgi-bin/carddisp.pl?gene=HSPG2
CLPB	ClpB Family Mitochondrial Disaggregase	Protein Coding	Q9H078	56	GC11M143196	1.8676	https://www.genecards.org/cgi-bin/carddisp.pl?gene=CLPB
KRT18	Keratin 18	Protein Coding	P05783	62	GC12P052948	1.86734	https://www.genecards.org/cgi-bin/carddisp.pl?gene=KRT18
LMNB1	Lamin B1	Protein Coding	P20700	59	GC05P126776	1.86631	https://www.genecards.org/cgi-bin/carddisp.pl?gene=LMNB1
IGF2BP2	Insulin Like Growth Factor 2 MRNA Binding Protein 2	Protein Coding	Q9Y6M1	56	GC03M185643	1.86631	https://www.genecards.org/cgi-bin/carddisp.pl?gene=IGF2BP2
CCR6	C-C Motif Chemokine Receptor 6	Protein Coding	P51684	56	GC06P167111	1.86605	https://www.genecards.org/cgi-bin/carddisp.pl?gene=CCR6
VIP	Vasoactive Intestinal Peptide	Protein Coding	P01282	57	GC06P152750	1.8631	https://www.genecards.org/cgi-bin/carddisp.pl?gene=VIP
SETX	Senataxin	Protein Coding	Q7Z333	53	GC09M132261	1.86092	https://www.genecards.org/cgi-bin/carddisp.pl?gene=SETX
DYNLT5	Dynein Light Chain Tctex-Type Family Member 5	Protein Coding	Q8N7M0	44	GC01P086479	1.85485	https://www.genecards.org/cgi-bin/carddisp.pl?gene=DYNLT5
TUBA1A	Tubulin Alpha 1a	Protein Coding	Q71U36	62	GC12M049184	1.85433	https://www.genecards.org/cgi-bin/carddisp.pl?gene=TUBA1A
DLX3	Distal-Less Homeobox 3	Protein Coding	O60479	53	GC17M049990	1.85433	https://www.genecards.org/cgi-bin/carddisp.pl?gene=DLX3
MFSD2A	MFSD2 Lysolipid Transporter A, Lysophospholipid	Protein Coding	Q8NA29	53	GC01P039955	1.85433	https://www.genecards.org/cgi-bin/carddisp.pl?gene=MFSD2A
NCR3	Natural Cytotoxicity Triggering Receptor 3	Protein Coding	O14931	52	GC06M031588	1.85433	https://www.genecards.org/cgi-bin/carddisp.pl?gene=NCR3
MRPL43	Mitochondrial Ribosomal Protein L43	Protein Coding	Q8N983	46	GC10M100969	1.85433	https://www.genecards.org/cgi-bin/carddisp.pl?gene=MRPL43
MIR197	MicroRNA 197	RNA Gene		28	GC01P109598	1.85433	https://www.genecards.org/cgi-bin/carddisp.pl?gene=MIR197
MIR582	MicroRNA 582	RNA Gene		28	GC05M059703	1.85433	https://www.genecards.org/cgi-bin/carddisp.pl?gene=MIR582
MIR377	MicroRNA 377	RNA Gene		26	GC14P122506	1.85433	https://www.genecards.org/cgi-bin/carddisp.pl?gene=MIR377
MIR542	MicroRNA 542	RNA Gene		26	GC0XM135463	1.85433	https://www.genecards.org/cgi-bin/carddisp.pl?gene=MIR542
APTR	Alu-Mediated CDKN1A/P21 Transcriptional Regulator	RNA Gene		23	GC07M077477	1.85433	https://www.genecards.org/cgi-bin/carddisp.pl?gene=APTR
MIR642A	MicroRNA 642a	RNA Gene		23	GC19P045674	1.85433	https://www.genecards.org/cgi-bin/carddisp.pl?gene=MIR642A
CLDN14-AS1	CLDN14 Antisense RNA 1	RNA Gene		16	GC21P037191	1.85433	https://www.genecards.org/cgi-bin/carddisp.pl?gene=CLDN14-AS1
LOC129994460	ATAC-STARR-Seq Lymphoblastoid Active Region 22989	Functional Element		7	GC05P119454	1.85433	https://www.genecards.org/cgi-bin/carddisp.pl?gene=LOC129994460
LOC129938055	ATAC-STARR-Seq Lymphoblastoid Silent Region 14964	Functional Element		6	GC03P186161	1.85433	https://www.genecards.org/cgi-bin/carddisp.pl?gene=LOC129938055
PEPD	Peptidase D	Protein Coding	P12955	57	GC19M033386	1.85006	https://www.genecards.org/cgi-bin/carddisp.pl?gene=PEPD
BEST1	Bestrophin 1	Protein Coding	O76090	56	GC11P061949	1.84954	https://www.genecards.org/cgi-bin/carddisp.pl?gene=BEST1
LINC00467	Long Intergenic Non-Protein Coding RNA 467	RNA Gene		30	GC01P211382	1.84639	https://www.genecards.org/cgi-bin/carddisp.pl?gene=LINC00467
FOXI1	Forkhead Box I1	Protein Coding	Q12951	48	GC05P170105	1.82607	https://www.genecards.org/cgi-bin/carddisp.pl?gene=FOXI1
IL15	Interleukin 15	Protein Coding	P40933	55	GC04P141636	1.82566	https://www.genecards.org/cgi-bin/carddisp.pl?gene=IL15
TGFA	Transforming Growth Factor Alpha	Protein Coding	P01135	59	GC02M070447	1.81817	https://www.genecards.org/cgi-bin/carddisp.pl?gene=TGFA
HROB	Homologous Recombination Factor With OB-Fold	Protein Coding	Q8N3J3	42	GC17P165261	1.81805	https://www.genecards.org/cgi-bin/carddisp.pl?gene=HROB
SPINK1	Serine Peptidase Inhibitor Kazal Type 1	Protein Coding	P00995	54	GC05M147825	1.81771	https://www.genecards.org/cgi-bin/carddisp.pl?gene=SPINK1
AQP9	Aquaporin 9	Protein Coding	O43315	55	GC15P058138	1.81767	https://www.genecards.org/cgi-bin/carddisp.pl?gene=AQP9
LOC109461477	Dystrophia Myotonica Protein Kinase Repeat Instability Region	Functional Element		10	GC19P045770	1.81742	https://www.genecards.org/cgi-bin/carddisp.pl?gene=LOC109461477
SOD3	Superoxide Dismutase 3	Protein Coding	P08294	56	GC04P032312	1.81636	https://www.genecards.org/cgi-bin/carddisp.pl?gene=SOD3
SPIN1	Spindlin 1	Protein Coding	Q9Y657	46	GC09P088388	1.81084	https://www.genecards.org/cgi-bin/carddisp.pl?gene=SPIN1
FA2H	Fatty Acid 2-Hydroxylase	Protein Coding	Q7L5A8	57	GC16M074712	1.80987	https://www.genecards.org/cgi-bin/carddisp.pl?gene=FA2H
FCGR3A	Fc Gamma Receptor IIIa	Protein Coding	P08637	60	GC01M161541	1.80797	https://www.genecards.org/cgi-bin/carddisp.pl?gene=FCGR3A
ITGA6	Integrin Subunit Alpha 6	Protein Coding	P23229	62	GC02P172245	1.80742	https://www.genecards.org/cgi-bin/carddisp.pl?gene=ITGA6
MIR449A	MicroRNA 449a	RNA Gene		28	GC05M055171	1.80671	https://www.genecards.org/cgi-bin/carddisp.pl?gene=MIR449A
TFR2	Transferrin Receptor 2	Protein Coding	Q9UP52	58	GC07M100620	1.80209	https://www.genecards.org/cgi-bin/carddisp.pl?gene=TFR2
SMAP2	Small ArfGAP2	Protein Coding	Q8WU79	46	GC01P040344	1.80026	https://www.genecards.org/cgi-bin/carddisp.pl?gene=SMAP2
PPP1R36	Protein Phosphatase 1 Regulatory Subunit 36	Protein Coding	Q96LQ0	42	GC14P064549	1.80026	https://www.genecards.org/cgi-bin/carddisp.pl?gene=PPP1R36
DPY19L4	Dpy-19 Like 4	Protein Coding	Q7Z388	41	GC08P094719	1.80026	https://www.genecards.org/cgi-bin/carddisp.pl?gene=DPY19L4
H19-ICR	H19/IGF2 Imprinting Control Region	Functional Element		10	GC11P022750	1.79986	https://www.genecards.org/cgi-bin/carddisp.pl?gene=H19-ICR
AKT3	AKT Serine/Threonine Kinase 3	Protein Coding	Q9Y243	68	GC01M243488	1.79782	https://www.genecards.org/cgi-bin/carddisp.pl?gene=AKT3
CA2	Carbonic Anhydrase 2	Protein Coding	P00918	64	GC08P085463	1.79782	https://www.genecards.org/cgi-bin/carddisp.pl?gene=CA2
ALPL	Alkaline Phosphatase, Biomineralization Associated	Protein Coding	P05186	63	GC01P021508	1.79782	https://www.genecards.org/cgi-bin/carddisp.pl?gene=ALPL
PIK3R2	Phosphoinositide-3-Kinase Regulatory Subunit 2	Protein Coding	O00459	62	GC19P018153	1.79782	https://www.genecards.org/cgi-bin/carddisp.pl?gene=PIK3R2
MITF	Melanocyte Inducing Transcription Factor	Protein Coding	O75030	61	GC03P069740	1.79782	https://www.genecards.org/cgi-bin/carddisp.pl?gene=MITF
WNK1	WNK Lysine Deficient Protein Kinase 1	Protein Coding	Q9H4A3	61	GC12P000889	1.79782	https://www.genecards.org/cgi-bin/carddisp.pl?gene=WNK1
ACTG1	Actin Gamma 1	Protein Coding	P63261	60	GC17M081509	1.79782	https://www.genecards.org/cgi-bin/carddisp.pl?gene=ACTG1
EXT1	Exostosin Glycosyltransferase 1	Protein Coding	Q16394	60	GC08M117798	1.79782	https://www.genecards.org/cgi-bin/carddisp.pl?gene=EXT1
GNA11	G Protein Subunit Alpha 11	Protein Coding	P29992	60	GC19P003094	1.79782	https://www.genecards.org/cgi-bin/carddisp.pl?gene=GNA11
IKZF1	IKAROS Family Zinc Finger 1	Protein Coding	Q13422	60	GC07P050303	1.79782	https://www.genecards.org/cgi-bin/carddisp.pl?gene=IKZF1
PDHA1	Pyruvate Dehydrogenase E1 Subunit Alpha 1	Protein Coding	P08559	60	GC0XP019343	1.79782	https://www.genecards.org/cgi-bin/carddisp.pl?gene=PDHA1
PRF1	Perforin 1	Protein Coding	P14222	60	GC10M070597	1.79782	https://www.genecards.org/cgi-bin/carddisp.pl?gene=PRF1
RRAS2	RAS Related 2	Protein Coding	P62070	60	GC11M016234	1.79782	https://www.genecards.org/cgi-bin/carddisp.pl?gene=RRAS2
SLC12A1	Solute Carrier Family 12 Member 1	Protein Coding	Q13621	60	GC15P201800	1.79782	https://www.genecards.org/cgi-bin/carddisp.pl?gene=SLC12A1
SLC12A3	Solute Carrier Family 12 Member 3	Protein Coding	P55017	60	GC16P056865	1.79782	https://www.genecards.org/cgi-bin/carddisp.pl?gene=SLC12A3
APRT	Adenine Phosphoribosyltransferase	Protein Coding	P07741	59	GC16M088810	1.79782	https://www.genecards.org/cgi-bin/carddisp.pl?gene=APRT
AVPR2	Arginine Vasopressin Receptor 2	Protein Coding	P30518	59	GC0XP153902	1.79782	https://www.genecards.org/cgi-bin/carddisp.pl?gene=AVPR2
BAP1	BRCA1 Associated Deubiquitinase 1	Protein Coding	Q92560	59	GC03M052401	1.79782	https://www.genecards.org/cgi-bin/carddisp.pl?gene=BAP1
CYLD	CYLD Lysine 63 Deubiquitinase	Protein Coding	Q9NQC7	59	GC16P050742	1.79782	https://www.genecards.org/cgi-bin/carddisp.pl?gene=CYLD
GATA1	GATA Binding Protein 1	Protein Coding	P15976	59	GC0XP048786	1.79782	https://www.genecards.org/cgi-bin/carddisp.pl?gene=GATA1
MAX	MYC Associated Factor X	Protein Coding	P61244	59	GC14M065451	1.79782	https://www.genecards.org/cgi-bin/carddisp.pl?gene=MAX
PDHX	Pyruvate Dehydrogenase Complex Component X	Protein Coding	O00330	59	GC11P034894	1.79782	https://www.genecards.org/cgi-bin/carddisp.pl?gene=PDHX
PKLR	Pyruvate Kinase L/R	Protein Coding	P30613	59	GC01M155289	1.79782	https://www.genecards.org/cgi-bin/carddisp.pl?gene=PKLR
POLH	DNA Polymerase Eta	Protein Coding	Q9Y253	59	GC06P043576	1.79782	https://www.genecards.org/cgi-bin/carddisp.pl?gene=POLH
PPP1CB	Protein Phosphatase 1 Catalytic Subunit Beta	Protein Coding	P62140	59	GC02P030342	1.79782	https://www.genecards.org/cgi-bin/carddisp.pl?gene=PPP1CB
SMARCB1	SWI/SNF Related BAF Chromatin Remodeling Complex Subunit B1	Protein Coding	Q12824	59	GC22P023786	1.79782	https://www.genecards.org/cgi-bin/carddisp.pl?gene=SMARCB1
CDC73	Cell Division Cycle 73	Protein Coding	Q6P1J9	58	GC01P193121	1.79782	https://www.genecards.org/cgi-bin/carddisp.pl?gene=CDC73
KCNA1	Potassium Voltage-Gated Channel Subfamily A Member 1	Protein Coding	Q09470	58	GC12P080236	1.79782	https://www.genecards.org/cgi-bin/carddisp.pl?gene=KCNA1
KCNJ10	Potassium Inwardly Rectifying Channel Subfamily J Member 10	Protein Coding	P78508	58	GC01M159998	1.79782	https://www.genecards.org/cgi-bin/carddisp.pl?gene=KCNJ10
TOP2B	DNA Topoisomerase II Beta	Protein Coding	Q02880	58	GC03M029437	1.79782	https://www.genecards.org/cgi-bin/carddisp.pl?gene=TOP2B
ANK1	Ankyrin 1	Protein Coding	P16157	57	GC08M041653	1.79782	https://www.genecards.org/cgi-bin/carddisp.pl?gene=ANK1
CLCN7	Chloride Voltage-Gated Channel 7	Protein Coding	P51798	57	GC16M001444	1.79782	https://www.genecards.org/cgi-bin/carddisp.pl?gene=CLCN7
EXT2	Exostosin Glycosyltransferase 2	Protein Coding	Q93063	57	GC11P044095	1.79782	https://www.genecards.org/cgi-bin/carddisp.pl?gene=EXT2
SLC2A9	Solute Carrier Family 2 Member 9	Protein Coding	Q9NRM0	57	GC04M009772	1.79782	https://www.genecards.org/cgi-bin/carddisp.pl?gene=SLC2A9
SPTA1	Spectrin Alpha, Erythrocytic 1	Protein Coding	P02549	57	GC01M158610	1.79782	https://www.genecards.org/cgi-bin/carddisp.pl?gene=SPTA1
COX10	Cytochrome C Oxidase Assembly Factor Heme A:Farnesyltransferase COX10	Protein Coding	Q12887	56	GC17P014069	1.79782	https://www.genecards.org/cgi-bin/carddisp.pl?gene=COX10
HBA1	Hemoglobin Subunit Alpha 1	Protein Coding	P69905	56	GC16P127980	1.79782	https://www.genecards.org/cgi-bin/carddisp.pl?gene=HBA1
NSD1	Nuclear Receptor Binding SET Domain Protein 1	Protein Coding	Q96L73	56	GC05P191243	1.79782	https://www.genecards.org/cgi-bin/carddisp.pl?gene=NSD1
OAS1	2'-5'-Oligoadenylate Synthetase 1	Protein Coding	P00973	56	GC12P113435	1.79782	https://www.genecards.org/cgi-bin/carddisp.pl?gene=OAS1
PDE6D	Phosphodiesterase 6D	Protein Coding	O43924	56	GC02M231732	1.79782	https://www.genecards.org/cgi-bin/carddisp.pl?gene=PDE6D
RASSF1	Ras Association Domain Family Member 1	Protein Coding	Q9NS23	56	GC03M050329	1.79782	https://www.genecards.org/cgi-bin/carddisp.pl?gene=RASSF1
RPL10A	Ribosomal Protein L10a	Protein Coding	P62906	56	GC06P190820	1.79782	https://www.genecards.org/cgi-bin/carddisp.pl?gene=RPL10A
TRPM6	Transient Receptor Potential Cation Channel Subfamily M Member 6	Protein Coding	Q9BX84	56	GC09M074725	1.79782	https://www.genecards.org/cgi-bin/carddisp.pl?gene=TRPM6
CD70	CD70 Molecule	Protein Coding	P32970	55	GC19M111737	1.79782	https://www.genecards.org/cgi-bin/carddisp.pl?gene=CD70
CLCNKB	Chloride Voltage-Gated Channel Kb	Protein Coding	P51801	55	GC01P083616	1.79782	https://www.genecards.org/cgi-bin/carddisp.pl?gene=CLCNKB
HOXB13	Homeobox B13	Protein Coding	Q92826	55	GC17M101298	1.79782	https://www.genecards.org/cgi-bin/carddisp.pl?gene=HOXB13
MOCS1	Molybdenum Cofactor Synthesis 1	Protein Coding	Q9NZB8	55	GC06M039899	1.79782	https://www.genecards.org/cgi-bin/carddisp.pl?gene=MOCS1
MOCS2	Molybdenum Cofactor Synthesis 2	Protein Coding	O96033	55	GC05M053095	1.79782	https://www.genecards.org/cgi-bin/carddisp.pl?gene=MOCS2
POT1	Protection Of Telomeres 1	Protein Coding	Q9NUX5	55	GC07M124822	1.79782	https://www.genecards.org/cgi-bin/carddisp.pl?gene=POT1
PUS1	Pseudouridine Synthase 1	Protein Coding	Q9Y606	55	GC12P131929	1.79782	https://www.genecards.org/cgi-bin/carddisp.pl?gene=PUS1
REST	RE1 Silencing Transcription Factor	Protein Coding	Q13127	55	GC04P056907	1.79782	https://www.genecards.org/cgi-bin/carddisp.pl?gene=REST
RHAG	Rh Associated Glycoprotein	Protein Coding	Q02094	55	GC06M049605	1.79782	https://www.genecards.org/cgi-bin/carddisp.pl?gene=RHAG
RPL18	Ribosomal Protein L18	Protein Coding	Q07020	55	GC19M048615	1.79782	https://www.genecards.org/cgi-bin/carddisp.pl?gene=RPL18
RPS10	Ribosomal Protein S10	Protein Coding	P46783	55	GC06M111696	1.79782	https://www.genecards.org/cgi-bin/carddisp.pl?gene=RPS10
SLC39A7	Solute Carrier Family 39 Member 7	Protein Coding	Q92504	55	GC06P033200	1.79782	https://www.genecards.org/cgi-bin/carddisp.pl?gene=SLC39A7
SLC7A9	Solute Carrier Family 7 Member 9	Protein Coding	P82251	55	GC19M032830	1.79782	https://www.genecards.org/cgi-bin/carddisp.pl?gene=SLC7A9
ICOSLG	Inducible T Cell Costimulator Ligand	Protein Coding	O75144	54	GC21M055287	1.79782	https://www.genecards.org/cgi-bin/carddisp.pl?gene=ICOSLG
KLF1	KLF Transcription Factor 1	Protein Coding	Q13351	54	GC19M012884	1.79782	https://www.genecards.org/cgi-bin/carddisp.pl?gene=KLF1
RPS26	Ribosomal Protein S26	Protein Coding	P62854	54	GC12P081617	1.79782	https://www.genecards.org/cgi-bin/carddisp.pl?gene=RPS26
RPS7	Ribosomal Protein S7	Protein Coding	P62081	54	GC02P003575	1.79782	https://www.genecards.org/cgi-bin/carddisp.pl?gene=RPS7
SPTB	Spectrin Beta, Erythrocytic	Protein Coding	P11277	54	GC14M064746	1.79782	https://www.genecards.org/cgi-bin/carddisp.pl?gene=SPTB
CEP57	Centrosomal Protein 57	Protein Coding	Q86XR8	53	GC11P095789	1.79782	https://www.genecards.org/cgi-bin/carddisp.pl?gene=CEP57
CRB2	Crumbs Cell Polarity Complex Component 2	Protein Coding	Q5IJ48	53	GC09P155632	1.79782	https://www.genecards.org/cgi-bin/carddisp.pl?gene=CRB2
MOCOS	Molybdenum Cofactor Sulfurase	Protein Coding	Q96EN8	53	GC18P036187	1.79782	https://www.genecards.org/cgi-bin/carddisp.pl?gene=MOCOS
MPV17	Mitochondrial Inner Membrane Protein MPV17	Protein Coding	P39210	53	GC02M027309	1.79782	https://www.genecards.org/cgi-bin/carddisp.pl?gene=MPV17
RPS29	Ribosomal Protein S29	Protein Coding	P62273	53	GC14M049570	1.79782	https://www.genecards.org/cgi-bin/carddisp.pl?gene=RPS29
SDHAF2	Succinate Dehydrogenase Complex Assembly Factor 2	Protein Coding	Q9NX18	53	GC11P061430	1.79782	https://www.genecards.org/cgi-bin/carddisp.pl?gene=SDHAF2
SPRED2	Sprouty Related EVH1 Domain Containing 2	Protein Coding	Q7Z698	53	GC02M065307	1.79782	https://www.genecards.org/cgi-bin/carddisp.pl?gene=SPRED2
CLDN16	Claudin 16	Protein Coding	Q9Y5I7	52	GC03P190290	1.79782	https://www.genecards.org/cgi-bin/carddisp.pl?gene=CLDN16
KIF14	Kinesin Family Member 14	Protein Coding	Q15058	52	GC01M200551	1.79782	https://www.genecards.org/cgi-bin/carddisp.pl?gene=KIF14
LPIN2	Lipin 2	Protein Coding	Q92539	52	GC18M004072	1.79782	https://www.genecards.org/cgi-bin/carddisp.pl?gene=LPIN2
RHBDF2	Rhomboid 5 Homolog 2	Protein Coding	Q6PJF5	52	GC17M076470	1.79782	https://www.genecards.org/cgi-bin/carddisp.pl?gene=RHBDF2
RPS11	Ribosomal Protein S11	Protein Coding	P62280	52	GC19P049496	1.79782	https://www.genecards.org/cgi-bin/carddisp.pl?gene=RPS11
ZNF423	Zinc Finger Protein 423	Protein Coding	Q2M1K9	52	GC16M049487	1.79782	https://www.genecards.org/cgi-bin/carddisp.pl?gene=ZNF423
CEP120	Centrosomal Protein 120	Protein Coding	Q8N960	51	GC05M123344	1.79782	https://www.genecards.org/cgi-bin/carddisp.pl?gene=CEP120
CLDN19	Claudin 19	Protein Coding	Q8N6F1	51	GC01M042733	1.79782	https://www.genecards.org/cgi-bin/carddisp.pl?gene=CLDN19
EPB42	Erythrocyte Membrane Protein Band 4.2	Protein Coding	P16452	51	GC15M049830	1.79782	https://www.genecards.org/cgi-bin/carddisp.pl?gene=EPB42
FAM20A	FAM20A Golgi Associated Secretory Pathway Pseudokinase	Protein Coding	Q96MK3	51	GC17M068535	1.79782	https://www.genecards.org/cgi-bin/carddisp.pl?gene=FAM20A
MAGED2	MAGE Family Member D2	Protein Coding	Q9UNF1	51	GC0XP054807	1.79782	https://www.genecards.org/cgi-bin/carddisp.pl?gene=MAGED2
PIEZO1	Piezo Type Mechanosensitive Ion Channel Component 1 (Er Blood Group)	Protein Coding	Q92508	51	GC16M088715	1.79782	https://www.genecards.org/cgi-bin/carddisp.pl?gene=PIEZO1
SLC26A1	Solute Carrier Family 26 Member 1	Protein Coding	Q9H2B4	51	GC04M006542	1.79782	https://www.genecards.org/cgi-bin/carddisp.pl?gene=SLC26A1
A2ML1	Alpha-2-Macroglobulin Like 1	Protein Coding	A8K2U0	50	GC12P008822	1.79782	https://www.genecards.org/cgi-bin/carddisp.pl?gene=A2ML1
ASTN2	Astrotactin 2	Protein Coding	O75129	50	GC09M127104	1.79782	https://www.genecards.org/cgi-bin/carddisp.pl?gene=ASTN2
C2CD3	C2 Domain Containing 3 Centriole Elongation Regulator	Protein Coding	Q4AC94	50	GC11M074012	1.79782	https://www.genecards.org/cgi-bin/carddisp.pl?gene=C2CD3
DDX59	DEAD-Box Helicase 59	Protein Coding	Q5T1V6	50	GC01M200594	1.79782	https://www.genecards.org/cgi-bin/carddisp.pl?gene=DDX59
FNIP1	Folliculin Interacting Protein 1	Protein Coding	Q8TF40	50	GC05M131641	1.79782	https://www.genecards.org/cgi-bin/carddisp.pl?gene=FNIP1
CCDC28B	Coiled-Coil Domain Containing 28B	Protein Coding	Q9BUN5	49	GC01P084737	1.79782	https://www.genecards.org/cgi-bin/carddisp.pl?gene=CCDC28B
CSPP1	Centrosome And Spindle Pole Associated Protein 1	Protein Coding	Q1MSJ5	49	GC08P067062	1.79782	https://www.genecards.org/cgi-bin/carddisp.pl?gene=CSPP1
MAPKBP1	Mitogen-Activated Protein Kinase Binding Protein 1	Protein Coding	O60336	49	GC15P201662	1.79782	https://www.genecards.org/cgi-bin/carddisp.pl?gene=MAPKBP1
OSBPL8	Oxysterol Binding Protein Like 8	Protein Coding	Q9BZF1	49	GC12M076354	1.79782	https://www.genecards.org/cgi-bin/carddisp.pl?gene=OSBPL8
SLC25A38	Solute Carrier Family 25 Member 38	Protein Coding	Q96DW6	49	GC03P042544	1.79782	https://www.genecards.org/cgi-bin/carddisp.pl?gene=SLC25A38
SLC26A6	Solute Carrier Family 26 Member 6	Protein Coding	Q9BXS9	49	GC03M048625	1.79782	https://www.genecards.org/cgi-bin/carddisp.pl?gene=SLC26A6
TMEM127	Transmembrane Protein 127	Protein Coding	O75204	49	GC02M096248	1.79782	https://www.genecards.org/cgi-bin/carddisp.pl?gene=TMEM127
TRAPPC3	Trafficking Protein Particle Complex Subunit 3	Protein Coding	O43617	49	GC01M036136	1.79782	https://www.genecards.org/cgi-bin/carddisp.pl?gene=TRAPPC3
TSPOAP1	TSPO Associated Protein 1	Protein Coding	O95153	49	GC17M101457	1.79782	https://www.genecards.org/cgi-bin/carddisp.pl?gene=TSPOAP1
UQCC2	Ubiquinol-Cytochrome C Reductase Complex Assembly Factor 2	Protein Coding	Q9BRT2	49	GC06M033694	1.79782	https://www.genecards.org/cgi-bin/carddisp.pl?gene=UQCC2
TMEM107	Transmembrane Protein 107	Protein Coding	Q6UX40	48	GC17M100013	1.79782	https://www.genecards.org/cgi-bin/carddisp.pl?gene=TMEM107
CDIN1	CDAN1 Interacting Nuclease 1	Protein Coding	Q9Y2V0	47	GC15P201524	1.79782	https://www.genecards.org/cgi-bin/carddisp.pl?gene=CDIN1
WDR72	WD Repeat Domain 72	Protein Coding	Q3MJ13	47	GC15M169505	1.79782	https://www.genecards.org/cgi-bin/carddisp.pl?gene=WDR72
ARL6IP6	ARF Like GTPase 6 Interacting Protein 6	Protein Coding	Q8N6S5	46	GC02P152717	1.79782	https://www.genecards.org/cgi-bin/carddisp.pl?gene=ARL6IP6
DNAJC21	DnaJ Heat Shock Protein Family (Hsp40) Member C21	Protein Coding	Q5F1R6	46	GC05P034929	1.79782	https://www.genecards.org/cgi-bin/carddisp.pl?gene=DNAJC21
KIAA0753	KIAA0753	Protein Coding	Q2KHM9	46	GC17M006578	1.79782	https://www.genecards.org/cgi-bin/carddisp.pl?gene=KIAA0753
CCNQ	Cyclin Q	Protein Coding	Q8N1B3	44	GC0XM153588	1.79782	https://www.genecards.org/cgi-bin/carddisp.pl?gene=CCNQ
CFAP410	Cilia And Flagella Associated Protein 410	Protein Coding	O43822	44	GC21M055268	1.79782	https://www.genecards.org/cgi-bin/carddisp.pl?gene=CFAP410
KATNIP	Katanin Interacting Protein	Protein Coding	O60303	44	GC16P128677	1.79782	https://www.genecards.org/cgi-bin/carddisp.pl?gene=KATNIP
LRRC45	Leucine Rich Repeat Containing 45	Protein Coding	Q96CN5	44	GC17P082023	1.79782	https://www.genecards.org/cgi-bin/carddisp.pl?gene=LRRC45
ZNF469	Zinc Finger Protein 469	Protein Coding	Q96JG9	42	GC16P130659	1.79782	https://www.genecards.org/cgi-bin/carddisp.pl?gene=ZNF469
IQCC	IQ Motif Containing C	Protein Coding	Q4KMZ1	40	GC01P032205	1.79782	https://www.genecards.org/cgi-bin/carddisp.pl?gene=IQCC
FANCD2OS	FANCD2 Opposite Strand	Protein Coding	Q96PS1	37	GC03M011119	1.79782	https://www.genecards.org/cgi-bin/carddisp.pl?gene=FANCD2OS
PWARSN	Prader Willi/Angelman Region RNA, SNRPN Neighbor	RNA Gene		20	GC15P201080	1.79782	https://www.genecards.org/cgi-bin/carddisp.pl?gene=PWARSN
CACNG2-DT	CACNG2 Divergent Transcript	RNA Gene		18	GC22P097314	1.79782	https://www.genecards.org/cgi-bin/carddisp.pl?gene=CACNG2-DT
ZMYND10-AS1	ZMYND10 Antisense RNA 1	RNA Gene		16	GC03P050341	1.79782	https://www.genecards.org/cgi-bin/carddisp.pl?gene=ZMYND10-AS1
LOC107303338	3p25 FANCD2 Alu-Mediated Recombination Region	Functional Element		11	GC03P028774	1.79782	https://www.genecards.org/cgi-bin/carddisp.pl?gene=LOC107303338
LOC112486223	Sharpr-MPRA Regulatory Region 3988	Functional Element		8	GC16P130844	1.79782	https://www.genecards.org/cgi-bin/carddisp.pl?gene=LOC112486223
LOC129996245	ATAC-STARR-Seq Lymphoblastoid Silent Region 17092	Functional Element		8	GC06P196903	1.79782	https://www.genecards.org/cgi-bin/carddisp.pl?gene=LOC129996245
LOC130005368	ATAC-STARR-Seq Lymphoblastoid Silent Region 3172	Functional Element		8	GC11P023410	1.79782	https://www.genecards.org/cgi-bin/carddisp.pl?gene=LOC130005368
LOC130059837	ATAC-STARR-Seq Lymphoblastoid Active Region 11420	Functional Element		8	GC16P135277	1.79782	https://www.genecards.org/cgi-bin/carddisp.pl?gene=LOC130059837
LOC132090445	Neanderthal Introgressed Variant-Containing Enhancer Experimental_46704	Functional Element		8	GC16P135347	1.79782	https://www.genecards.org/cgi-bin/carddisp.pl?gene=LOC132090445
LOC126806173	BRD4-Independent Group 4 Enhancer GRCh37_chr2:27676057-27677256	Functional Element		7	GC02P030412	1.79782	https://www.genecards.org/cgi-bin/carddisp.pl?gene=LOC126806173
LOC129935068	ATAC-STARR-Seq Lymphoblastoid Active Region 16738	Functional Element		7	GC02P169504	1.79782	https://www.genecards.org/cgi-bin/carddisp.pl?gene=LOC129935068
LOC129934936	ATAC-STARR-Seq Lymphoblastoid Active Region 16656	Functional Element		6	GC02P158052	1.79782	https://www.genecards.org/cgi-bin/carddisp.pl?gene=LOC129934936
B2M	Beta-2-Microglobulin	Protein Coding	P61769	62	GC15P044711	1.79731	https://www.genecards.org/cgi-bin/carddisp.pl?gene=B2M
TARDBP	TAR DNA Binding Protein	Protein Coding	Q13148	59	GC01P083318	1.79638	https://www.genecards.org/cgi-bin/carddisp.pl?gene=TARDBP
PARP2	Poly(ADP-Ribose) Polymerase 2	Protein Coding	Q9UGN5	58	GC14P020343	1.79492	https://www.genecards.org/cgi-bin/carddisp.pl?gene=PARP2
NGF	Nerve Growth Factor	Protein Coding	P01138	64	GC01M115285	1.794	https://www.genecards.org/cgi-bin/carddisp.pl?gene=NGF
CASP9	Caspase 9	Protein Coding	P55211	61	GC01M036228	1.79294	https://www.genecards.org/cgi-bin/carddisp.pl?gene=CASP9
PLXNA1	Plexin A1	Protein Coding	Q9UIW2	58	GC03P127030	1.78279	https://www.genecards.org/cgi-bin/carddisp.pl?gene=PLXNA1
CNBP	CCHC-Type Zinc Finger Nucleic Acid Binding Protein	Protein Coding	P62633	55	GC03M129167	1.78279	https://www.genecards.org/cgi-bin/carddisp.pl?gene=CNBP
FUS	FUS RNA Binding Protein	Protein Coding	P35637	57	GC16P031180	1.77984	https://www.genecards.org/cgi-bin/carddisp.pl?gene=FUS
FKBPL	FKBP Prolyl Isomerase Like	Protein Coding	Q9UIM3	46	GC06M111565	1.77969	https://www.genecards.org/cgi-bin/carddisp.pl?gene=FKBPL
HSFX1	Heat Shock Transcription Factor Family, X-Linked 1	Protein Coding	Q9UBD0	32	GC0XP149774	1.77969	https://www.genecards.org/cgi-bin/carddisp.pl?gene=HSFX1
STRCP1	Stereocilin Pseudogene 1	Pseudogene	A6NGW2	18	GC15M049860	1.77969	https://www.genecards.org/cgi-bin/carddisp.pl?gene=STRCP1
CFAP298-TCP10L	CFAP298-TCP10L Readthrough	Protein Coding		26	GC21M032402	1.77831	https://www.genecards.org/cgi-bin/carddisp.pl?gene=CFAP298-TCP10L
HSPA1L	Heat Shock Protein Family A (Hsp70) Member 1 Like	Protein Coding	P34931	57	GC06M031809	1.77803	https://www.genecards.org/cgi-bin/carddisp.pl?gene=HSPA1L
SIRT4	Sirtuin 4	Protein Coding	Q9Y6E7	54	GC12P120291	1.7779	https://www.genecards.org/cgi-bin/carddisp.pl?gene=SIRT4
MIR520D	MicroRNA 520d	RNA Gene		25	GC19P053720	1.77776	https://www.genecards.org/cgi-bin/carddisp.pl?gene=MIR520D
TUBA4A	Tubulin Alpha 4a	Protein Coding	P68366	60	GC02M219249	1.77646	https://www.genecards.org/cgi-bin/carddisp.pl?gene=TUBA4A
AHSG	Alpha 2-HS Glycoprotein	Protein Coding	P02765	57	GC03P186742	1.77551	https://www.genecards.org/cgi-bin/carddisp.pl?gene=AHSG
TNFAIP3	TNF Alpha Induced Protein 3	Protein Coding	P21580	62	GC06P137866	1.76952	https://www.genecards.org/cgi-bin/carddisp.pl?gene=TNFAIP3
SPACA3	Sperm Acrosome Associated 3	Protein Coding	Q8IXA5	41	GC17P164824	1.76264	https://www.genecards.org/cgi-bin/carddisp.pl?gene=SPACA3
SERPINA6	Serpin Family A Member 6	Protein Coding	P08185	58	GC14M125347	1.75895	https://www.genecards.org/cgi-bin/carddisp.pl?gene=SERPINA6
ACADVL	Acyl-CoA Dehydrogenase Very Long Chain	Protein Coding	P49748	59	GC17P164111	1.75787	https://www.genecards.org/cgi-bin/carddisp.pl?gene=ACADVL
ADCYAP1	Adenylate Cyclase Activating Polypeptide 1	Protein Coding	P18509	55	GC18P000895	1.75742	https://www.genecards.org/cgi-bin/carddisp.pl?gene=ADCYAP1
PIK3C2A	Phosphatidylinositol-4-Phosphate 3-Kinase Catalytic Subunit Type 2 Alpha	Protein Coding	O00443	60	GC11M018212	1.75599	https://www.genecards.org/cgi-bin/carddisp.pl?gene=PIK3C2A
MIR140	MicroRNA 140	RNA Gene		31	GC16P129899	1.75483	https://www.genecards.org/cgi-bin/carddisp.pl?gene=MIR140
MIR30B	MicroRNA 30b	RNA Gene		30	GC08M134800	1.75264	https://www.genecards.org/cgi-bin/carddisp.pl?gene=MIR30B
DROSHA	Drosha Ribonuclease III	Protein Coding	Q9NRR4	58	GC05M031401	1.7489	https://www.genecards.org/cgi-bin/carddisp.pl?gene=DROSHA
MT-ND2	Mitochondrially Encoded NADH:Ubiquinone Oxidoreductase Core Subunit 2	Protein Coding	P03891	44	GCMTP004472	1.74672	https://www.genecards.org/cgi-bin/carddisp.pl?gene=MT-ND2
IL2RA	Interleukin 2 Receptor Subunit Alpha	Protein Coding	P01589	63	GC10M006010	1.74642	https://www.genecards.org/cgi-bin/carddisp.pl?gene=IL2RA
PDIA3	Protein Disulfide Isomerase Family A Member 3	Protein Coding	P30101	57	GC15P043746	1.7459	https://www.genecards.org/cgi-bin/carddisp.pl?gene=PDIA3
RPS27A	Ribosomal Protein S27a	Protein Coding	P62979	56	GC02P055231	1.74544	https://www.genecards.org/cgi-bin/carddisp.pl?gene=RPS27A
IFT52	Intraflagellar Transport 52	Protein Coding	Q9Y366	47	GC20P043590	1.74524	https://www.genecards.org/cgi-bin/carddisp.pl?gene=IFT52
DLD	Dihydrolipoamide Dehydrogenase	Protein Coding	P09622	62	GC07P113509	1.74242	https://www.genecards.org/cgi-bin/carddisp.pl?gene=DLD
MIR200B	MicroRNA 200b	RNA Gene		29	GC01P001167	1.74242	https://www.genecards.org/cgi-bin/carddisp.pl?gene=MIR200B
IL3	Interleukin 3	Protein Coding	P08700	57	GC05P132060	1.7419	https://www.genecards.org/cgi-bin/carddisp.pl?gene=IL3
PKM	Pyruvate Kinase M1/2	Protein Coding	P14618	63	GC15M072199	1.74167	https://www.genecards.org/cgi-bin/carddisp.pl?gene=PKM
MT-CYB	Mitochondrially Encoded Cytochrome B	Protein Coding	P00156	45	GCMTP014749	1.72874	https://www.genecards.org/cgi-bin/carddisp.pl?gene=MT-CYB
XKRY	XK Related, Y-Linked (Pseudogene)	Pseudogene	O14609	20	GC0YM017768	1.72828	https://www.genecards.org/cgi-bin/carddisp.pl?gene=XKRY
PIH1D2	PIH1 Domain Containing 2	Protein Coding	Q8WWB5	43	GC11M143731	1.72495	https://www.genecards.org/cgi-bin/carddisp.pl?gene=PIH1D2
MIR191	MicroRNA 191	RNA Gene		30	GC03M055010	1.72483	https://www.genecards.org/cgi-bin/carddisp.pl?gene=MIR191
DNASE1	Deoxyribonuclease 1	Protein Coding	P24855	57	GC16P003611	1.7247	https://www.genecards.org/cgi-bin/carddisp.pl?gene=DNASE1
CALM3	Calmodulin 3	Protein Coding	P0DP25	55	GC19P046601	1.7247	https://www.genecards.org/cgi-bin/carddisp.pl?gene=CALM3
CALML3	Calmodulin Like 3	Protein Coding	P27482	52	GC10P005524	1.7247	https://www.genecards.org/cgi-bin/carddisp.pl?gene=CALML3
FGF2	Fibroblast Growth Factor 2	Protein Coding	P09038	59	GC04P122826	1.7245	https://www.genecards.org/cgi-bin/carddisp.pl?gene=FGF2
CDC42	Cell Division Cycle 42	Protein Coding	P60953	63	GC01P022052	1.72179	https://www.genecards.org/cgi-bin/carddisp.pl?gene=CDC42
MIR483	MicroRNA 483	RNA Gene		29	GC11M015861	1.72051	https://www.genecards.org/cgi-bin/carddisp.pl?gene=MIR483
FTL	Ferritin Light Chain	Protein Coding	P02792	58	GC19P048965	1.71836	https://www.genecards.org/cgi-bin/carddisp.pl?gene=FTL
CIDEC	Cell Death Inducing DFFA Like Effector C	Protein Coding	Q96AQ7	52	GC03M009866	1.71836	https://www.genecards.org/cgi-bin/carddisp.pl?gene=CIDEC
CXCL1	C-X-C Motif Chemokine Ligand 1	Protein Coding	P09341	56	GC04P073869	1.7173	https://www.genecards.org/cgi-bin/carddisp.pl?gene=CXCL1
AGTR2	Angiotensin II Receptor Type 2	Protein Coding	P50052	56	GC0XP116170	1.7131	https://www.genecards.org/cgi-bin/carddisp.pl?gene=AGTR2
DPF3	Double PHD Fingers 3	Protein Coding	Q92784	46	GC14M072610	1.7131	https://www.genecards.org/cgi-bin/carddisp.pl?gene=DPF3
MIR196A2	MicroRNA 196a-2	RNA Gene		29	GC12P081546	1.7131	https://www.genecards.org/cgi-bin/carddisp.pl?gene=MIR196A2
CD101	CD101 Molecule	Protein Coding	Q93033	49	GC01P117001	1.712	https://www.genecards.org/cgi-bin/carddisp.pl?gene=CD101
KLF17	KLF Transcription Factor 17	Protein Coding	Q5JT82	46	GC01P085572	1.712	https://www.genecards.org/cgi-bin/carddisp.pl?gene=KLF17
ABTB2	Ankyrin Repeat And BTB Domain Containing 2	Protein Coding	Q8N961	44	GC11M034129	1.712	https://www.genecards.org/cgi-bin/carddisp.pl?gene=ABTB2
TAL2	TAL BHLH Transcription Factor 2	Protein Coding	Q16559	44	GC09P105662	1.712	https://www.genecards.org/cgi-bin/carddisp.pl?gene=TAL2
NKX6-3	NK6 Homeobox 3	Protein Coding	A6NJ46	39	GC08M041645	1.712	https://www.genecards.org/cgi-bin/carddisp.pl?gene=NKX6-3
SEBOX	SEBOX Homeobox	Protein Coding	Q9HB31	33	GC17M100466	1.712	https://www.genecards.org/cgi-bin/carddisp.pl?gene=SEBOX
ITGA1	Integrin Subunit Alpha 1	Protein Coding	P56199	57	GC05P052788	1.71035	https://www.genecards.org/cgi-bin/carddisp.pl?gene=ITGA1
MT-ND4	Mitochondrially Encoded NADH:Ubiquinone Oxidoreductase Core Subunit 4	Protein Coding	P03905	44	GCMTP010762	1.70571	https://www.genecards.org/cgi-bin/carddisp.pl?gene=MT-ND4
LEPQTL1	Leptin, Serum Levels Of	Genetic Locus		10	GC02U903086	1.70571	https://www.genecards.org/cgi-bin/carddisp.pl?gene=LEPQTL1
ABCC8	ATP Binding Cassette Subfamily C Member 8	Protein Coding	Q09428	59	GC11M017392	1.70443	https://www.genecards.org/cgi-bin/carddisp.pl?gene=ABCC8
ADRB3	Adrenoceptor Beta 3	Protein Coding	P13945	56	GC08M037962	1.70443	https://www.genecards.org/cgi-bin/carddisp.pl?gene=ADRB3
CCK	Cholecystokinin	Protein Coding	P06307	56	GC03M042274	1.69969	https://www.genecards.org/cgi-bin/carddisp.pl?gene=CCK
MUC5AC	Mucin 5AC, Oligomeric Mucus/Gel-Forming	Protein Coding	P98088	51	GC11P022721	1.69969	https://www.genecards.org/cgi-bin/carddisp.pl?gene=MUC5AC
ICAM1	Intercellular Adhesion Molecule 1	Protein Coding	P05362	62	GC19P161362	1.69637	https://www.genecards.org/cgi-bin/carddisp.pl?gene=ICAM1
SCP2	Sterol Carrier Protein 2	Protein Coding	P22307	59	GC01P052927	1.69626	https://www.genecards.org/cgi-bin/carddisp.pl?gene=SCP2
LOC107075317	Origin Of Replication In DMPK Trinucleotide Repeat Region	Functional Element		8	GC19P045766	1.69626	https://www.genecards.org/cgi-bin/carddisp.pl?gene=LOC107075317
LOC108644431	Myotonic Dystrophy Type 2 Repeat Instability Region	Functional Element		8	GC03P144576	1.69626	https://www.genecards.org/cgi-bin/carddisp.pl?gene=LOC108644431
ITGA5	Integrin Subunit Alpha 5	Protein Coding	P08648	61	GC12M060600	1.69543	https://www.genecards.org/cgi-bin/carddisp.pl?gene=ITGA5
GNLY	Granulysin	Protein Coding	P22749	50	GC02P085685	1.69543	https://www.genecards.org/cgi-bin/carddisp.pl?gene=GNLY
SCARB1	Scavenger Receptor Class B Member 1	Protein Coding	Q8WTV0	60	GC12M124776	1.69523	https://www.genecards.org/cgi-bin/carddisp.pl?gene=SCARB1
HRG	Histidine Rich Glycoprotein	Protein Coding	P04196	55	GC03P186660	1.69523	https://www.genecards.org/cgi-bin/carddisp.pl?gene=HRG
IL1RAPL2	Interleukin 1 Receptor Accessory Protein Like 2	Protein Coding	Q9NP60	51	GC0XP104566	1.69523	https://www.genecards.org/cgi-bin/carddisp.pl?gene=IL1RAPL2
NR1H2	Nuclear Receptor Subfamily 1 Group H Member 2	Protein Coding	P55055	59	GC19P050329	1.69508	https://www.genecards.org/cgi-bin/carddisp.pl?gene=NR1H2
RUVBL1	RuvB Like AAA ATPase 1	Protein Coding	Q9Y265	57	GC03M128064	1.69505	https://www.genecards.org/cgi-bin/carddisp.pl?gene=RUVBL1
PCM1	Pericentriolar Material 1	Protein Coding	Q15154	53	GC08P017922	1.69505	https://www.genecards.org/cgi-bin/carddisp.pl?gene=PCM1
SALL4	Spalt Like Transcription Factor 4	Protein Coding	Q9UJQ4	56	GC20M051784	1.6937	https://www.genecards.org/cgi-bin/carddisp.pl?gene=SALL4
LRRC8A	Leucine Rich Repeat Containing 8 VRAC Subunit A	Protein Coding	Q8IWT6	52	GC09P128882	1.69276	https://www.genecards.org/cgi-bin/carddisp.pl?gene=LRRC8A
PCCB	Propionyl-CoA Carboxylase Subunit Beta	Protein Coding	P05166	60	GC03P136250	1.69223	https://www.genecards.org/cgi-bin/carddisp.pl?gene=PCCB
ETFB	Electron Transfer Flavoprotein Subunit Beta	Protein Coding	P38117	58	GC19M051345	1.69223	https://www.genecards.org/cgi-bin/carddisp.pl?gene=ETFB
ACSF3	Acyl-CoA Synthetase Family Member 3	Protein Coding	Q4G176	55	GC16P089088	1.69223	https://www.genecards.org/cgi-bin/carddisp.pl?gene=ACSF3
PMPCA	Peptidase, Mitochondrial Processing Subunit Alpha	Protein Coding	Q10713	55	GC09P136410	1.69223	https://www.genecards.org/cgi-bin/carddisp.pl?gene=PMPCA
PSMD1	Proteasome 26S Subunit, Non-ATPase 1	Protein Coding	Q99460	53	GC02P231056	1.69172	https://www.genecards.org/cgi-bin/carddisp.pl?gene=PSMD1
CCT8	Chaperonin Containing TCP1 Subunit 8	Protein Coding	P50990	52	GC21M029055	1.69172	https://www.genecards.org/cgi-bin/carddisp.pl?gene=CCT8
MSX1	Msh Homeobox 1	Protein Coding	P28360	56	GC04P031779	1.69122	https://www.genecards.org/cgi-bin/carddisp.pl?gene=MSX1
GAL	Galanin And GMAP Prepropeptide	Protein Coding	P22466	57	GC11P115247	1.6868	https://www.genecards.org/cgi-bin/carddisp.pl?gene=GAL
PEX10	Peroxisomal Biogenesis Factor 10	Protein Coding	O60683	53	GC01M002403	1.6799	https://www.genecards.org/cgi-bin/carddisp.pl?gene=PEX10
TGIF2LX	TGFB Induced Factor Homeobox 2 Like X-Linked	Protein Coding	Q8IUE1	41	GC0XP089921	1.67818	https://www.genecards.org/cgi-bin/carddisp.pl?gene=TGIF2LX
MIR199A1	MicroRNA 199a-1	RNA Gene		28	GC19M010817	1.67154	https://www.genecards.org/cgi-bin/carddisp.pl?gene=MIR199A1
PAH	Phenylalanine Hydroxylase	Protein Coding	P00439	60	GC12M102836	1.66777	https://www.genecards.org/cgi-bin/carddisp.pl?gene=PAH
IL11RA	Interleukin 11 Receptor Subunit Alpha	Protein Coding	Q14626	56	GC09P078006	1.66413	https://www.genecards.org/cgi-bin/carddisp.pl?gene=IL11RA
VIM	Vimentin	Protein Coding	P08670	63	GC10P017227	1.66412	https://www.genecards.org/cgi-bin/carddisp.pl?gene=VIM
MTHFD1	Methylenetetrahydrofolate Dehydrogenase, Cyclohydrolase And Formyltetrahydrofolate Synthetase 1	Protein Coding	P11586	59	GC14P064388	1.66136	https://www.genecards.org/cgi-bin/carddisp.pl?gene=MTHFD1
ACHE	Acetylcholinesterase (Yt Blood Group)	Protein Coding	P22303	60	GC07M100889	1.66092	https://www.genecards.org/cgi-bin/carddisp.pl?gene=ACHE
HLA-C	Major Histocompatibility Complex, Class I, C	Protein Coding	P10321	56	GC06M111464	1.65921	https://www.genecards.org/cgi-bin/carddisp.pl?gene=HLA-C
SPATA17	Spermatogenesis Associated 17	Protein Coding	Q96L03	44	GC01P217631	1.6592	https://www.genecards.org/cgi-bin/carddisp.pl?gene=SPATA17
DRC9	Dynein Regulatory Complex Subunit 9	Protein Coding	Q9H095	43	GC03M197889	1.6592	https://www.genecards.org/cgi-bin/carddisp.pl?gene=DRC9
CFAP119	Cilia And Flagella Associated Protein 119	Protein Coding	A1A4V9	38	GC16M054362	1.6592	https://www.genecards.org/cgi-bin/carddisp.pl?gene=CFAP119
BCL2L2	BCL2 Like 2	Protein Coding	Q92843	56	GC14P062091	1.65686	https://www.genecards.org/cgi-bin/carddisp.pl?gene=BCL2L2
ANO1	Anoctamin 1	Protein Coding	Q5XXA6	58	GC11P115296	1.65674	https://www.genecards.org/cgi-bin/carddisp.pl?gene=ANO1
MLX	MAX Dimerization Protein MLX	Protein Coding	Q9UH92	55	GC17P042567	1.6553	https://www.genecards.org/cgi-bin/carddisp.pl?gene=MLX
TUBA1C	Tubulin Alpha 1c	Protein Coding	Q9BQE3	55	GC12P049188	1.6553	https://www.genecards.org/cgi-bin/carddisp.pl?gene=TUBA1C
DELYQ11	Sertoli Cell-Only Syndrome, Y-Linked	Genetic Locus		3	GC0YU900689	1.6553	https://www.genecards.org/cgi-bin/carddisp.pl?gene=DELYQ11
FTH1	Ferritin Heavy Chain 1	Protein Coding	P02794	63	GC11M061959	1.6522	https://www.genecards.org/cgi-bin/carddisp.pl?gene=FTH1
SUMO1	Small Ubiquitin Like Modifier 1	Protein Coding	P63165	59	GC02M202206	1.65193	https://www.genecards.org/cgi-bin/carddisp.pl?gene=SUMO1
EPS8	EGFR Pathway Substrate 8, Signaling Adaptor	Protein Coding	Q12929	56	GC12M037119	1.65026	https://www.genecards.org/cgi-bin/carddisp.pl?gene=EPS8
HSPA9	Heat Shock Protein Family A (Hsp70) Member 9	Protein Coding	P38646	61	GC05M138554	1.65023	https://www.genecards.org/cgi-bin/carddisp.pl?gene=HSPA9
GPR101	G Protein-Coupled Receptor 101	Protein Coding	Q96P66	49	GC0XM137030	1.64919	https://www.genecards.org/cgi-bin/carddisp.pl?gene=GPR101
HELQ	Helicase, POLQ Like	Protein Coding	Q8TDG4	49	GC04M083407	1.64892	https://www.genecards.org/cgi-bin/carddisp.pl?gene=HELQ
ADGB	Androglobin	Protein Coding	Q8N7X0	38	GC06P146598	1.64764	https://www.genecards.org/cgi-bin/carddisp.pl?gene=ADGB
ATP2A2	ATPase Sarcoplasmic/Endoplasmic Reticulum Ca2+ Transporting 2	Protein Coding	P16615	63	GC12P110280	1.64633	https://www.genecards.org/cgi-bin/carddisp.pl?gene=ATP2A2
DSP	Desmoplakin	Protein Coding	P15924	62	GC06P007541	1.64633	https://www.genecards.org/cgi-bin/carddisp.pl?gene=DSP
ITGAM	Integrin Subunit Alpha M	Protein Coding	P11215	62	GC16P128976	1.64633	https://www.genecards.org/cgi-bin/carddisp.pl?gene=ITGAM
HSP90B1	Heat Shock Protein 90 Beta Family Member 1	Protein Coding	P14625	60	GC12P103930	1.64633	https://www.genecards.org/cgi-bin/carddisp.pl?gene=HSP90B1
TMSB4X	Thymosin Beta 4 X-Linked	Protein Coding	P62328	54	GC0XP012975	1.64633	https://www.genecards.org/cgi-bin/carddisp.pl?gene=TMSB4X
RPLP1	Ribosomal Protein Lateral Stalk Subunit P1	Protein Coding	P05386	53	GC15P202143	1.64633	https://www.genecards.org/cgi-bin/carddisp.pl?gene=RPLP1
LOC107652445	Meiotic Recombination Hotspot SHOX	Functional Element		8	GC0XP000633	1.64322	https://www.genecards.org/cgi-bin/carddisp.pl?gene=LOC107652445
MED12	Mediator Complex Subunit 12	Protein Coding	Q93074	56	GC0XP071118	1.64305	https://www.genecards.org/cgi-bin/carddisp.pl?gene=MED12
CHI3L1	Chitinase 3 Like 1	Protein Coding	P36222	59	GC01M203148	1.64302	https://www.genecards.org/cgi-bin/carddisp.pl?gene=CHI3L1
USP8	Ubiquitin Specific Peptidase 8	Protein Coding	P40818	61	GC15P050424	1.64181	https://www.genecards.org/cgi-bin/carddisp.pl?gene=USP8
NR4A1	Nuclear Receptor Subfamily 4 Group A Member 1	Protein Coding	P22736	60	GC12P052022	1.64129	https://www.genecards.org/cgi-bin/carddisp.pl?gene=NR4A1
BRD2	Bromodomain Containing 2	Protein Coding	P25440	57	GC06P190742	1.64013	https://www.genecards.org/cgi-bin/carddisp.pl?gene=BRD2
ARSA	Arylsulfatase A	Protein Coding	P15289	59	GC22M050622	1.63849	https://www.genecards.org/cgi-bin/carddisp.pl?gene=ARSA
PSG1	Pregnancy Specific Beta-1-Glycoprotein 1	Protein Coding	P11464	50	GC19M042866	1.63608	https://www.genecards.org/cgi-bin/carddisp.pl?gene=PSG1
TBC1D32	TBC1 Domain Family Member 32	Protein Coding	Q96NH3	45	GC06M121079	1.6338	https://www.genecards.org/cgi-bin/carddisp.pl?gene=TBC1D32
HSPA8	Heat Shock Protein Family A (Hsp70) Member 8	Protein Coding	P11142	62	GC11M123057	1.63361	https://www.genecards.org/cgi-bin/carddisp.pl?gene=HSPA8
MYH9	Myosin Heavy Chain 9	Protein Coding	P35579	60	GC22M036281	1.63361	https://www.genecards.org/cgi-bin/carddisp.pl?gene=MYH9
TTLL3	Tubulin Tyrosine Ligase Like 3	Protein Coding	Q9Y4R7	45	GC03P009808	1.63078	https://www.genecards.org/cgi-bin/carddisp.pl?gene=TTLL3
CD44	CD44 Molecule (IN Blood Group)	Protein Coding	P16070	62	GC11P035139	1.6305	https://www.genecards.org/cgi-bin/carddisp.pl?gene=CD44
LINC03142	Long Intergenic Non-Protein Coding RNA 3142	RNA Gene		2	GC09U908602	1.6305	https://www.genecards.org/cgi-bin/carddisp.pl?gene=LINC03142
SLC6A3	Solute Carrier Family 6 Member 3	Protein Coding	Q01959	63	GC05M001392	1.62679	https://www.genecards.org/cgi-bin/carddisp.pl?gene=SLC6A3
PON2	Paraoxonase 2	Protein Coding	Q15165	57	GC07M095404	1.62679	https://www.genecards.org/cgi-bin/carddisp.pl?gene=PON2
APOH	Apolipoprotein H	Protein Coding	P02749	58	GC17M066212	1.6236	https://www.genecards.org/cgi-bin/carddisp.pl?gene=APOH
RNASE3	Ribonuclease A Family Member 3	Protein Coding	P12724	53	GC14P020891	1.62271	https://www.genecards.org/cgi-bin/carddisp.pl?gene=RNASE3
IL33	Interleukin 33	Protein Coding	O95760	53	GC09P010957	1.62253	https://www.genecards.org/cgi-bin/carddisp.pl?gene=IL33
LOC108720144	DPY19L2 LCR1 Recombination Region 2	Functional Element		2	GC12P081825	1.62192	https://www.genecards.org/cgi-bin/carddisp.pl?gene=LOC108720144
LOC108720145	DPY19L2 LCR2 Recombination Region 2	Functional Element		2	GC12P063745	1.62192	https://www.genecards.org/cgi-bin/carddisp.pl?gene=LOC108720145
FKBP4	FKBP Prolyl Isomerase 4	Protein Coding	Q02790	57	GC12P080174	1.61977	https://www.genecards.org/cgi-bin/carddisp.pl?gene=FKBP4
CNC2	Carney Complex Type 2, Multiple Neoplasia And Lentiginosis	Genetic Locus		10	GC02U990267	1.61327	https://www.genecards.org/cgi-bin/carddisp.pl?gene=CNC2
ATXN1	Ataxin 1	Protein Coding	P54253	56	GC06M016299	1.61293	https://www.genecards.org/cgi-bin/carddisp.pl?gene=ATXN1
HAUS7	HAUS Augmin Like Complex Subunit 7	Protein Coding	Q99871	46	GC0XM153447	1.61293	https://www.genecards.org/cgi-bin/carddisp.pl?gene=HAUS7
TNFRSF1A	TNF Receptor Superfamily Member 1A	Protein Coding	P19438	62	GC12M006328	1.60966	https://www.genecards.org/cgi-bin/carddisp.pl?gene=TNFRSF1A
DST	Dystonin	Protein Coding	Q03001	55	GC06M056457	1.60931	https://www.genecards.org/cgi-bin/carddisp.pl?gene=DST
ERCC6	ERCC Excision Repair 6, Chromatin Remodeling Factor	Protein Coding	Q03468	59	GC10M049692	1.60801	https://www.genecards.org/cgi-bin/carddisp.pl?gene=ERCC6
KHDRBS1	KH RNA Binding Domain Containing, Signal Transduction Associated 1	Protein Coding	Q07666	55	GC01P032013	1.60487	https://www.genecards.org/cgi-bin/carddisp.pl?gene=KHDRBS1
PWRN1	Prader-Willi Region Non-Protein Coding RNA 1	RNA Gene		27	GC15P209619	1.60349	https://www.genecards.org/cgi-bin/carddisp.pl?gene=PWRN1
DCTN1	Dynactin Subunit 1	Protein Coding	Q14203	59	GC02M074361	1.60323	https://www.genecards.org/cgi-bin/carddisp.pl?gene=DCTN1
DDX1	DEAD-Box Helicase 1	Protein Coding	Q92499	56	GC02P015591	1.60219	https://www.genecards.org/cgi-bin/carddisp.pl?gene=DDX1
FOXP2	Forkhead Box P2	Protein Coding	O15409	56	GC07P114086	1.60004	https://www.genecards.org/cgi-bin/carddisp.pl?gene=FOXP2
NCAM1	Neural Cell Adhesion Molecule 1	Protein Coding	P13591	61	GC11P112961	1.59955	https://www.genecards.org/cgi-bin/carddisp.pl?gene=NCAM1
MIR17	MicroRNA 17	RNA Gene		27	GC13P091350	1.59768	https://www.genecards.org/cgi-bin/carddisp.pl?gene=MIR17
VCP	Valosin Containing Protein	Protein Coding	P55072	62	GC09M035946	1.5968	https://www.genecards.org/cgi-bin/carddisp.pl?gene=VCP
MMP7	Matrix Metallopeptidase 7	Protein Coding	P09237	60	GC11M143590	1.5968	https://www.genecards.org/cgi-bin/carddisp.pl?gene=MMP7
HSPE1	Heat Shock Protein Family E (Hsp10) Member 1	Protein Coding	P61604	55	GC02P197545	1.5968	https://www.genecards.org/cgi-bin/carddisp.pl?gene=HSPE1
MIR4713HG	MIR4713 Host Gene	RNA Gene		23	GC15P201850	1.58838	https://www.genecards.org/cgi-bin/carddisp.pl?gene=MIR4713HG
PIRC66	Piwi-Interacting RNA Cluster 66	RNA Gene		11	GC15U901108	1.58838	https://www.genecards.org/cgi-bin/carddisp.pl?gene=PIRC66
ATRIP	ATR Interacting Protein	Protein Coding	Q8WXE1	56	GC03P066832	1.58624	https://www.genecards.org/cgi-bin/carddisp.pl?gene=ATRIP
SSTR3	Somatostatin Receptor 3	Protein Coding	P32745	57	GC22M037204	1.5844	https://www.genecards.org/cgi-bin/carddisp.pl?gene=SSTR3
GH2	Growth Hormone 2	Protein Coding	P01242	50	GC17M063880	1.5844	https://www.genecards.org/cgi-bin/carddisp.pl?gene=GH2
CSH1	Chorionic Somatomammotropin Hormone 1	Protein Coding	P0DML2	48	GC17M063894	1.5844	https://www.genecards.org/cgi-bin/carddisp.pl?gene=CSH1
CSH2	Chorionic Somatomammotropin Hormone 2	Protein Coding	P0DML3	44	GC17M063872	1.5844	https://www.genecards.org/cgi-bin/carddisp.pl?gene=CSH2
TFF3	Trefoil Factor 3	Protein Coding	Q07654	55	GC21M042311	1.58387	https://www.genecards.org/cgi-bin/carddisp.pl?gene=TFF3
SERAC1	Serine Active Site Containing 1	Protein Coding	Q96JX3	49	GC06M158109	1.58348	https://www.genecards.org/cgi-bin/carddisp.pl?gene=SERAC1
MIR302D	MicroRNA 302d	RNA Gene		28	GC04M112648	1.58348	https://www.genecards.org/cgi-bin/carddisp.pl?gene=MIR302D
MAPK3	Mitogen-Activated Protein Kinase 3	Protein Coding	P27361	62	GC16M053300	1.58161	https://www.genecards.org/cgi-bin/carddisp.pl?gene=MAPK3
CASP1	Caspase 1	Protein Coding	P29466	62	GC11M105025	1.57876	https://www.genecards.org/cgi-bin/carddisp.pl?gene=CASP1
MIR196A1	MicroRNA 196a-1	RNA Gene		30	GC17M048632	1.57876	https://www.genecards.org/cgi-bin/carddisp.pl?gene=MIR196A1
[truncated: 4,595 more rows]
